# Supplementary material for: 1-Acetyl-c-3,t-3-dimethyl-r-2,c-6-diphenyl­piperidin-4-one
Source: Acta Crystallogr Sect E Struct Rep Online. 2009 Jul 25;65(Pt 8):o1974. doi: 10.1107/S1600536809028049 (PMC2977121; doi:10.1107/S1600536809028049)
Supplement: Supplementary file 1 [file e-65-o1974-sup1.cif]

##############################################################################
###                                                                        ###
###        Electronic paper (Acta Crystallographica Section E)             ###
###                                                                        ###
##############################################################################
#                                                                            #
# This CIF contains the data in a paper accepted for publication in Acta     #
# Crystallographica Section E. It conforms to the requirements of Notes      #
# for Authors for Section E, and has been peer reviewed under the auspices   #
# of the IUCr Commission on Journals.                                        #
#                                                                            #
# Full details of the Crystallographic Information File format               #
# are given in the paper "The Crystallographic Information File (CIF):       #
# a New Standard Archive File for Crystallography" by S. R. Hall, F. H.      #
# Allen and I. D. Brown [Acta Cryst. (1991), A47, 655-685].                  #
#                                                                            #
# The current version of the core CIF dictionary is obtainable from          #
# ftp://ftp.iucr.org/pub/cif_core.dic. The current version number is 2.4.    #
#                                                                            #
# Software is freely available for graphical display of the structure(s) in  #
# this CIF.  For information consult the CIF home page http://www.iucr.org/  #
# cif/home.html                                                              #
#                                                                            #
# This file may be used for bona fide research purposes within the           #
# scientific community so long as proper attribution is given to the journal # 
# article from which it was obtained.                                        #
#                                                                            #
##############################################################################
                                             
data_global
_audit_creation_method     SHELXL-97
_journal_date_recd_electronic     2009-06-30
_journal_date_accepted     2009-07-16
_journal_name_full     'Acta Crystallographica, Section E'
_journal_year     2009
_journal_volume     65
_journal_issue      8
_journal_page_first     o1974
_journal_page_last     o1974
_journal_paper_category     QO
_journal_coeditor_code     BT2989
_publ_contact_author_name     ' M.N. Ponnuswamy '
_publ_contact_author_address
;   Centre of Advanced Study in Crystallography and Biophysics
    University of Madras
    Guindy Campus
    Chennai - 600 025
    India
;
_publ_contact_author_email     'mnpsy2004@yahoo.com'
_publ_contact_author_fax     '+9144 22352494'
_publ_contact_author_phone     '+9144 22300122'
_publ_section_title
;\
1-Acetyl-<i>c</i>-3,<i>t</i>-3-dimethyl-<i>r</i>-2,<i>c</i>-6-\
diphenylpiperidin-4-one
;
loop_
    _publ_author_name
    _publ_author_address
    'S. Aravindhan'
;
     Department of Physics,
     Presidency College (Autonomous),
     Chennai 600 005,
     India
;
    'S. Ponnuswamy'
;
     Department of Chemistry,
     Government Arts College (Autonomous),
     Coimbatore 641 018
     India
;
    'M. Jamesh'
;
     Department of Chemistry,
     Government Arts College (Autonomous),
     Coimbatore 641 018
     India
;
    'P. Ramesh'
;   Centre of Advanced Study in Crystallography and Biophysics
    University of Madras
    Guindy Campus
    Chennai 600 025
    India
;
    'M. N. Ponnuswamy'
;
    Centre of Advanced Study in Crystallography and Biophysics
    University of Madras
    Guindy Campus
    Chennai 600 025
    India
;
data_I
_audit_creation_method     SHELXL-97
_chemical_name_systematic
;
1-Acetyl-<i>c</i>-3,<i>t</i>-3-dimethyl-<i>r</i>-2,<i>c</i>-6-
diphenylpiperidin-4-one
;
_chemical_name_common
;
;
_chemical_formula_moiety     'C21 H23 N O2'
_chemical_formula_sum     'C21 H23 N O2'
_chemical_formula_iupac     'C21 H23 N O2'
_chemical_formula_weight     321.40
_chemical_melting_point     ?
_symmetry_cell_setting     Monoclinic
_symmetry_space_group_name_H-M     'P 21'
_symmetry_space_group_name_Hall     'P 2yb'
loop_
    _symmetry_equiv_pos_as_xyz
    'x, y, z'
    '-x, y+1/2, -z'
_cell_length_a     7.5622(4)
_cell_length_b     10.6369(5)
_cell_length_c     11.1497(7)
_cell_angle_alpha     90.00
_cell_angle_beta     100.373(3)
_cell_angle_gamma     90.00
_cell_volume     882.21(8)
_cell_formula_units_Z     2
_cell_measurement_reflns_used     3546
_cell_measurement_theta_min     1.86
_cell_measurement_theta_max     34.78
_cell_measurement_temperature     293(2)
_exptl_crystal_description     Block
_exptl_crystal_colour     Colorless
_exptl_crystal_size_max     0.30
_exptl_crystal_size_mid     0.25
_exptl_crystal_size_min     0.20
_exptl_crystal_density_diffrn     1.210
_exptl_crystal_density_meas     ?
_exptl_crystal_density_method     'not measured'
_exptl_crystal_F_000     344
_exptl_absorpt_coefficient_mu     0.077
_exptl_absorpt_correction_type     'Multi-scan'
_exptl_absorpt_process_details     '(SADABS; Sheldrick, 2001)'
_exptl_absorpt_correction_T_min     0.977
_exptl_absorpt_correction_T_max     0.985
_exptl_special_details
;
;
_diffrn_ambient_temperature     293(2)
_diffrn_radiation_type     MoK\a
_diffrn_radiation_wavelength     0.71073
_diffrn_radiation_source     'fine-focus sealed tube'
_diffrn_radiation_monochromator     graphite
_diffrn_measurement_device_type     'Bruker Kappa APEXII area-detector'
_diffrn_measurement_method     '\w and \f'
_diffrn_detector_area_resol_mean     ?
_diffrn_reflns_number     12819
_diffrn_reflns_av_R_equivalents     0.0420
_diffrn_reflns_av_sigmaI/netI     0.0358
_diffrn_reflns_theta_min     1.86
_diffrn_reflns_theta_max     34.78
_diffrn_reflns_theta_full     25.00
_diffrn_measured_fraction_theta_max     0.867
_diffrn_measured_fraction_theta_full     1.000
_diffrn_reflns_limit_h_min     -11
_diffrn_reflns_limit_h_max     11
_diffrn_reflns_limit_k_min     -17
_diffrn_reflns_limit_k_max     11
_diffrn_reflns_limit_l_min     -16
_diffrn_reflns_limit_l_max     16
_diffrn_standards_number     0
_diffrn_standards_interval_count     ?
_diffrn_standards_interval_time     0
_diffrn_standards_decay_%     0
_refine_special_details
;
Refinement of <i>F</i>^2^ against ALL reflections. The weighted <i>R</i>-factor
<i>wR</i> and goodness of fit <i>S</i> are based on <i>F</i>^2^, conventional
<i>R</i>-factors <i>R</i> are based on <i>F</i>, with <i>F</i> set to zero for
negative <i>F</i>^2^. The threshold expression of <i>F</i>^2^ >
\s(<i>F</i>^2^) is used only for calculating <i>R</i>-factors(gt) <i>etc</i>.
and is not relevant to the choice of reflections for refinement.
<i>R</i>-factors based on <i>F</i>^2^ are statistically about twice as large
as those based on <i>F</i>, and <i>R</i>- factors based on ALL data will be
even larger.
;
_reflns_number_total     3457
_reflns_number_gt     2400
_reflns_threshold_expression     I>2\s(I)
_refine_ls_structure_factor_coef     Fsqd
_refine_ls_matrix_type     full
_refine_ls_R_factor_all     0.0722
_refine_ls_R_factor_gt     0.0458
_refine_ls_wR_factor_gt     0.1220
_refine_ls_wR_factor_ref     0.1453
_refine_ls_goodness_of_fit_ref     1.023
_refine_ls_restrained_S_all     1.023
_refine_ls_number_reflns     3457
_refine_ls_number_parameters     220
_refine_ls_number_restraints     1
_refine_ls_hydrogen_treatment     constr
_refine_ls_weighting_scheme     calc
_refine_ls_weighting_details
                 'calc w=1/[\s^2^(Fo^2^)+(0.0853P)^2^] where P=(Fo^2^+2Fc^2^)/3'
_atom_sites_solution_hydrogens     geom
_atom_sites_solution_primary     direct
_atom_sites_solution_secondary     difmap
_refine_ls_shift/su_max     0.012
_refine_ls_shift/su_mean     0.001
_refine_diff_density_max     0.226
_refine_diff_density_min     -0.172
_refine_ls_extinction_method     none
_refine_ls_extinction_coef     ?
loop_
    _atom_type_symbol
    _atom_type_description
    _atom_type_scat_dispersion_real
    _atom_type_scat_dispersion_imag
    _atom_type_scat_source
    'C' 'C' 0.0033 0.0016
                         'International Tables Vol C Tables 4.2.6.8 and 6.1.1.4'
    'H' 'H' 0.0000 0.0000
                         'International Tables Vol C Tables 4.2.6.8 and 6.1.1.4'
    'N' 'N' 0.0061 0.0033
                         'International Tables Vol C Tables 4.2.6.8 and 6.1.1.4'
    'O' 'O' 0.0106 0.0060
                         'International Tables Vol C Tables 4.2.6.8 and 6.1.1.4'
_computing_data_collection     'APEX2 (Bruker, 2004)'
_computing_cell_refinement     'SAINT (Bruker, 2004)'
_computing_data_reduction     'SAINT (Bruker, 2004)'
_computing_structure_solution     'SHELXS97 (Sheldrick, 2008)'
_computing_structure_refinement     'SHELXL97 (Sheldrick, 2008)'
_computing_molecular_graphics     'ORTEP-3 (Farrugia, 1997)'
_computing_publication_material
                            'SHELXL97 (Sheldrick, 2008) and PLATON (Spek, 2009)'
loop_
    _atom_site_type_symbol
    _atom_site_label
    _atom_site_fract_x
    _atom_site_fract_y
    _atom_site_fract_z
    _atom_site_U_iso_or_equiv
    _atom_site_adp_type
    _atom_site_calc_flag
    _atom_site_refinement_flags
    _atom_site_occupancy
    _atom_site_disorder_assembly
    _atom_site_disorder_group
    O O1 1.0626(2) 0.57532(19) 0.23859(18) 0.0680(5) Uani d . 1 . .
    O O2 0.4399(3) 0.3113(2) -0.07440(15) 0.0763(5) Uani d . 1 . .
    N N1 0.7953(2) 0.47573(14) 0.20329(14) 0.0393(3) Uani d . 1 . .
    C C2 0.6053(2) 0.47297(17) 0.21592(15) 0.0392(3) Uani d . 1 . .
    H H2 0.5538 0.5559 0.1928 0.047 Uiso calc R 1 . .
    C C3 0.4980(3) 0.3754(2) 0.13125(18) 0.0493(4) Uani d . 1 . .
    H H3A 0.5087 0.2952 0.1735 0.059 Uiso calc R 1 . .
    H H3B 0.3722 0.3993 0.1187 0.059 Uiso calc R 1 . .
    C C4 0.5484(3) 0.3556(2) 0.00799(18) 0.0507(5) Uani d . 1 . .
    C C5 0.7355(3) 0.3903(2) -0.00532(17) 0.0492(4) Uani d . 1 . .
    C C6 0.8617(3) 0.38858(19) 0.11952(16) 0.0414(4) Uani d . 1 . .
    H H6 0.9759 0.4240 0.1055 0.050 Uiso calc R 1 . .
    C C7 0.9060(3) 0.57188(19) 0.25158(18) 0.0464(4) Uani d . 1 . .
    C C8 0.8306(4) 0.6735(2) 0.3207(2) 0.0600(5) Uani d . 1 . .
    H H8A 0.7347 0.7155 0.2675 0.090 Uiso calc R 1 . .
    H H8B 0.9234 0.7330 0.3509 0.090 Uiso calc R 1 . .
    H H8C 0.7852 0.6371 0.3879 0.090 Uiso calc R 1 . .
    C C9 0.5778(2) 0.44554(17) 0.34515(16) 0.0406(4) Uani d . 1 . .
    C C10 0.6819(3) 0.3583(2) 0.41885(18) 0.0508(4) Uani d . 1 . .
    H H10 0.7759 0.3178 0.3912 0.061 Uiso calc R 1 . .
    C C11 0.6462(4) 0.3315(2) 0.5329(2) 0.0606(6) Uani d . 1 . .
    H H11 0.7158 0.2726 0.5819 0.073 Uiso calc R 1 . .
    C C12 0.5085(4) 0.3913(3) 0.5744(2) 0.0670(7) Uani d . 1 . .
    H H12 0.4851 0.3732 0.6517 0.080 Uiso calc R 1 . .
    C C13 0.4058(4) 0.4773(3) 0.5026(3) 0.0726(7) Uani d . 1 . .
    H H13 0.3123 0.5175 0.5310 0.087 Uiso calc R 1 . .
    C C14 0.4399(3) 0.5051(2) 0.3878(2) 0.0571(5) Uani d . 1 . .
    H H14 0.3696 0.5641 0.3393 0.069 Uiso calc R 1 . .
    C C15 0.7232(4) 0.5268(2) -0.0542(2) 0.0616(6) Uani d . 1 . .
    H H15A 0.6699 0.5795 -0.0005 0.092 Uiso calc R 1 . .
    H H15B 0.6505 0.5286 -0.1341 0.092 Uiso calc R 1 . .
    H H15C 0.8416 0.5571 -0.0581 0.092 Uiso calc R 1 . .
    C C16 0.8096(4) 0.3069(3) -0.0963(2) 0.0699(7) Uani d . 1 . .
    H H16A 0.7373 0.3168 -0.1758 0.105 Uiso calc R 1 . .
    H H16B 0.8067 0.2206 -0.0714 0.105 Uiso calc R 1 . .
    H H16C 0.9313 0.3308 -0.0988 0.105 Uiso calc R 1 . .
    C C17 0.9083(2) 0.26144(18) 0.17969(16) 0.0417(4) Uani d . 1 . .
    C C18 0.8065(3) 0.1533(2) 0.1580(2) 0.0525(5) Uani d . 1 . .
    H H18 0.7036 0.1538 0.0981 0.063 Uiso calc R 1 . .
    C C19 0.8543(4) 0.0441(2) 0.2235(2) 0.0634(6) Uani d . 1 . .
    H H19 0.7835 -0.0276 0.2077 0.076 Uiso calc R 1 . .
    C C20 1.0062(4) 0.0418(2) 0.3117(2) 0.0654(6) Uani d . 1 . .
    H H20 1.0375 -0.0309 0.3570 0.079 Uiso calc R 1 . .
    C C21 1.1104(3) 0.1459(3) 0.3327(2) 0.0600(6) Uani d . 1 . .
    H H21 1.2149 0.1434 0.3912 0.072 Uiso calc R 1 . .
    C C22 1.0634(3) 0.2562(2) 0.26817(18) 0.0500(4) Uani d . 1 . .
    H H22 1.1360 0.3270 0.2842 0.060 Uiso calc R 1 . .
loop_
    _atom_site_aniso_label
    _atom_site_aniso_U_11
    _atom_site_aniso_U_22
    _atom_site_aniso_U_33
    _atom_site_aniso_U_12
    _atom_site_aniso_U_13
    _atom_site_aniso_U_23
    O1 0.0472(8) 0.0620(10) 0.0923(12) -0.0134(8) 0.0056(8) 0.0097(9)
    O2 0.0845(12) 0.0894(13) 0.0451(9) -0.0115(11) -0.0149(8) -0.0095(9)
    N1 0.0402(7) 0.0397(7) 0.0373(7) -0.0037(6) 0.0051(6) 0.0018(6)
    C2 0.0390(8) 0.0421(8) 0.0349(8) -0.0003(7) 0.0023(6) 0.0005(6)
    C3 0.0429(9) 0.0589(12) 0.0433(10) -0.0061(8) -0.0001(7) -0.0048(8)
    C4 0.0613(12) 0.0512(10) 0.0343(9) 0.0020(9) -0.0058(8) 0.0008(7)
    C5 0.0658(12) 0.0487(10) 0.0327(8) 0.0094(9) 0.0081(8) 0.0039(7)
    C6 0.0429(8) 0.0453(9) 0.0368(8) 0.0025(7) 0.0093(7) 0.0054(7)
    C7 0.0499(10) 0.0398(9) 0.0456(9) -0.0071(8) -0.0018(8) 0.0104(7)
    C8 0.0766(14) 0.0449(11) 0.0548(12) -0.0111(10) 0.0022(10) -0.0039(9)
    C9 0.0403(8) 0.0428(9) 0.0387(8) -0.0052(7) 0.0069(7) -0.0029(7)
    C10 0.0585(11) 0.0520(10) 0.0434(10) 0.0020(9) 0.0134(8) 0.0051(8)
    C11 0.0724(14) 0.0623(13) 0.0475(11) -0.0077(11) 0.0120(10) 0.0099(10)
    C12 0.0712(14) 0.0869(17) 0.0465(11) -0.0237(13) 0.0207(11) -0.0022(11)
    C13 0.0619(13) 0.0986(19) 0.0638(15) -0.0010(15) 0.0287(12) -0.0103(14)
    C14 0.0493(10) 0.0683(14) 0.0547(12) 0.0055(10) 0.0118(9) -0.0031(10)
    C15 0.0848(16) 0.0563(12) 0.0443(11) 0.0116(11) 0.0129(11) 0.0159(9)
    C16 0.0966(19) 0.0713(14) 0.0444(12) 0.0180(14) 0.0198(12) -0.0011(11)
    C17 0.0436(9) 0.0458(9) 0.0364(8) 0.0071(8) 0.0093(7) 0.0044(7)
    C18 0.0543(11) 0.0496(10) 0.0504(11) 0.0035(9) 0.0011(9) 0.0042(8)
    C19 0.0725(14) 0.0477(12) 0.0696(15) 0.0031(11) 0.0117(12) 0.0106(10)
    C20 0.0843(16) 0.0561(13) 0.0573(13) 0.0203(12) 0.0163(12) 0.0162(10)
    C21 0.0579(12) 0.0752(15) 0.0446(11) 0.0216(11) 0.0027(9) 0.0064(10)
    C22 0.0463(10) 0.0573(11) 0.0460(10) 0.0080(9) 0.0068(8) 0.0006(9)
_geom_special_details
;
All e.s.d.'s (except the e.s.d. in the dihedral angle between two l.s. planes)
are estimated using the full covariance matrix. The cell e.s.d.'s are taken
into account individually in the estimation of e.s.d.'s in distances, angles
and torsion angles; correlations between e.s.d.'s in cell parameters are only
used when they are defined by crystal symmetry. An approximate (isotropic)
treatment of cell e.s.d.'s is used for estimating e.s.d.'s involving l.s.
planes.
;
loop_
    _geom_bond_atom_site_label_1
    _geom_bond_atom_site_label_2
    _geom_bond_site_symmetry_2
    _geom_bond_distance
    _geom_bond_publ_flag
    O1 C7 . 1.219(3) ?
    O2 C4 . 1.211(3) ?
    N1 C7 . 1.369(2) ?
    N1 C6 . 1.467(2) ?
    N1 C2 . 1.469(2) ?
    C2 C9 . 1.521(2) ?
    C2 C3 . 1.534(3) ?
    C2 H2 . 0.9800 ?
    C3 C4 . 1.506(3) ?
    C3 H3A . 0.9700 ?
    C3 H3B . 0.9700 ?
    C4 C5 . 1.495(3) ?
    C5 C16 . 1.528(3) ?
    C5 C6 . 1.540(3) ?
    C5 C15 . 1.548(3) ?
    C6 C17 . 1.523(3) ?
    C6 H6 . 0.9800 ?
    C7 C8 . 1.499(3) ?
    C8 H8A . 0.9600 ?
    C8 H8B . 0.9600 ?
    C8 H8C . 0.9600 ?
    C9 C14 . 1.376(3) ?
    C9 C10 . 1.387(3) ?
    C10 C11 . 1.376(3) ?
    C10 H10 . 0.9300 ?
    C11 C12 . 1.370(4) ?
    C11 H11 . 0.9300 ?
    C12 C13 . 1.362(4) ?
    C12 H12 . 0.9300 ?
    C13 C14 . 1.383(4) ?
    C13 H13 . 0.9300 ?
    C14 H14 . 0.9300 ?
    C15 H15A . 0.9600 ?
    C15 H15B . 0.9600 ?
    C15 H15C . 0.9600 ?
    C16 H16A . 0.9600 ?
    C16 H16B . 0.9600 ?
    C16 H16C . 0.9600 ?
    C17 C18 . 1.381(3) ?
    C17 C22 . 1.391(3) ?
    C18 C19 . 1.385(3) ?
    C18 H18 . 0.9300 ?
    C19 C20 . 1.371(4) ?
    C19 H19 . 0.9300 ?
    C20 C21 . 1.355(4) ?
    C20 H20 . 0.9300 ?
    C21 C22 . 1.389(3) ?
    C21 H21 . 0.9300 ?
    C22 H22 . 0.9300 ?
loop_
    _geom_angle_atom_site_label_1
    _geom_angle_atom_site_label_2
    _geom_angle_atom_site_label_3
    _geom_angle_site_symmetry_1
    _geom_angle_site_symmetry_3
    _geom_angle
    _geom_angle_publ_flag
    C7 N1 C6 . . 117.82(15) ?
    C7 N1 C2 . . 121.12(15) ?
    C6 N1 C2 . . 120.09(15) ?
    N1 C2 C9 . . 113.43(14) ?
    N1 C2 C3 . . 111.90(14) ?
    C9 C2 C3 . . 107.80(15) ?
    N1 C2 H2 . . 107.8 ?
    C9 C2 H2 . . 107.8 ?
    C3 C2 H2 . . 107.8 ?
    C4 C3 C2 . . 117.60(17) ?
    C4 C3 H3A . . 107.9 ?
    C2 C3 H3A . . 107.9 ?
    C4 C3 H3B . . 107.9 ?
    C2 C3 H3B . . 107.9 ?
    H3A C3 H3B . . 107.2 ?
    O2 C4 C5 . . 123.0(2) ?
    O2 C4 C3 . . 119.9(2) ?
    C5 C4 C3 . . 117.11(17) ?
    C4 C5 C16 . . 112.9(2) ?
    C4 C5 C6 . . 110.54(15) ?
    C16 C5 C6 . . 110.58(18) ?
    C4 C5 C15 . . 105.60(19) ?
    C16 C5 C15 . . 108.50(18) ?
    C6 C5 C15 . . 108.51(18) ?
    N1 C6 C17 . . 111.05(14) ?
    N1 C6 C5 . . 109.90(15) ?
    C17 C6 C5 . . 117.75(17) ?
    N1 C6 H6 . . 105.7 ?
    C17 C6 H6 . . 105.7 ?
    C5 C6 H6 . . 105.7 ?
    O1 C7 N1 . . 120.9(2) ?
    O1 C7 C8 . . 120.5(2) ?
    N1 C7 C8 . . 118.58(18) ?
    C7 C8 H8A . . 109.5 ?
    C7 C8 H8B . . 109.5 ?
    H8A C8 H8B . . 109.5 ?
    C7 C8 H8C . . 109.5 ?
    H8A C8 H8C . . 109.5 ?
    H8B C8 H8C . . 109.5 ?
    C14 C9 C10 . . 119.22(17) ?
    C14 C9 C2 . . 118.71(18) ?
    C10 C9 C2 . . 122.00(16) ?
    C11 C10 C9 . . 120.1(2) ?
    C11 C10 H10 . . 120.0 ?
    C9 C10 H10 . . 120.0 ?
    C12 C11 C10 . . 120.3(2) ?
    C12 C11 H11 . . 119.9 ?
    C10 C11 H11 . . 119.9 ?
    C13 C12 C11 . . 120.0(2) ?
    C13 C12 H12 . . 120.0 ?
    C11 C12 H12 . . 120.0 ?
    C12 C13 C14 . . 120.4(2) ?
    C12 C13 H13 . . 119.8 ?
    C14 C13 H13 . . 119.8 ?
    C9 C14 C13 . . 120.0(2) ?
    C9 C14 H14 . . 120.0 ?
    C13 C14 H14 . . 120.0 ?
    C5 C15 H15A . . 109.5 ?
    C5 C15 H15B . . 109.5 ?
    H15A C15 H15B . . 109.5 ?
    C5 C15 H15C . . 109.5 ?
    H15A C15 H15C . . 109.5 ?
    H15B C15 H15C . . 109.5 ?
    C5 C16 H16A . . 109.5 ?
    C5 C16 H16B . . 109.5 ?
    H16A C16 H16B . . 109.5 ?
    C5 C16 H16C . . 109.5 ?
    H16A C16 H16C . . 109.5 ?
    H16B C16 H16C . . 109.5 ?
    C18 C17 C22 . . 117.57(18) ?
    C18 C17 C6 . . 125.84(17) ?
    C22 C17 C6 . . 116.52(18) ?
    C17 C18 C19 . . 121.5(2) ?
    C17 C18 H18 . . 119.3 ?
    C19 C18 H18 . . 119.3 ?
    C20 C19 C18 . . 119.9(2) ?
    C20 C19 H19 . . 120.1 ?
    C18 C19 H19 . . 120.1 ?
    C21 C20 C19 . . 119.7(2) ?
    C21 C20 H20 . . 120.1 ?
    C19 C20 H20 . . 120.1 ?
    C20 C21 C22 . . 121.0(2) ?
    C20 C21 H21 . . 119.5 ?
    C22 C21 H21 . . 119.5 ?
    C21 C22 C17 . . 120.4(2) ?
    C21 C22 H22 . . 119.8 ?
    C17 C22 H22 . . 119.8 ?
loop_
    _geom_torsion_atom_site_label_1
    _geom_torsion_atom_site_label_2
    _geom_torsion_atom_site_label_3
    _geom_torsion_atom_site_label_4
    _geom_torsion_site_symmetry_1
    _geom_torsion_site_symmetry_2
    _geom_torsion_site_symmetry_3
    _geom_torsion_site_symmetry_4
    _geom_torsion
    _geom_torsion_publ_flag
    C7 N1 C2 C9 . . . . -70.9(2) ?
    C6 N1 C2 C9 . . . . 120.55(17) ?
    C7 N1 C2 C3 . . . . 166.82(16) ?
    C6 N1 C2 C3 . . . . -1.7(2) ?
    N1 C2 C3 C4 . . . . -35.4(2) ?
    C9 C2 C3 C4 . . . . -160.78(17) ?
    C2 C3 C4 O2 . . . . -157.6(2) ?
    C2 C3 C4 C5 . . . . 23.6(3) ?
    O2 C4 C5 C16 . . . . -31.1(3) ?
    C3 C4 C5 C16 . . . . 147.7(2) ?
    O2 C4 C5 C6 . . . . -155.5(2) ?
    C3 C4 C5 C6 . . . . 23.3(3) ?
    O2 C4 C5 C15 . . . . 87.3(3) ?
    C3 C4 C5 C15 . . . . -93.9(2) ?
    C7 N1 C6 C17 . . . . 107.34(18) ?
    C2 N1 C6 C17 . . . . -83.8(2) ?
    C7 N1 C6 C5 . . . . -120.60(18) ?
    C2 N1 C6 C5 . . . . 48.3(2) ?
    C4 C5 C6 N1 . . . . -58.1(2) ?
    C16 C5 C6 N1 . . . . 176.13(18) ?
    C15 C5 C6 N1 . . . . 57.2(2) ?
    C4 C5 C6 C17 . . . . 70.3(2) ?
    C16 C5 C6 C17 . . . . -55.4(2) ?
    C15 C5 C6 C17 . . . . -174.30(17) ?
    C6 N1 C7 O1 . . . . -9.6(3) ?
    C2 N1 C7 O1 . . . . -178.35(18) ?
    C6 N1 C7 C8 . . . . 170.20(17) ?
    C2 N1 C7 C8 . . . . 1.4(3) ?
    N1 C2 C9 C14 . . . . 143.64(19) ?
    C3 C2 C9 C14 . . . . -91.9(2) ?
    N1 C2 C9 C10 . . . . -39.4(2) ?
    C3 C2 C9 C10 . . . . 85.1(2) ?
    C14 C9 C10 C11 . . . . 0.4(3) ?
    C2 C9 C10 C11 . . . . -176.5(2) ?
    C9 C10 C11 C12 . . . . -0.4(4) ?
    C10 C11 C12 C13 . . . . 0.3(4) ?
    C11 C12 C13 C14 . . . . -0.2(4) ?
    C10 C9 C14 C13 . . . . -0.3(3) ?
    C2 C9 C14 C13 . . . . 176.7(2) ?
    C12 C13 C14 C9 . . . . 0.2(4) ?
    N1 C6 C17 C18 . . . . 104.0(2) ?
    C5 C6 C17 C18 . . . . -23.9(3) ?
    N1 C6 C17 C22 . . . . -73.0(2) ?
    C5 C6 C17 C22 . . . . 159.13(16) ?
    C22 C17 C18 C19 . . . . 1.4(3) ?
    C6 C17 C18 C19 . . . . -175.6(2) ?
    C17 C18 C19 C20 . . . . -0.3(4) ?
    C18 C19 C20 C21 . . . . -1.2(4) ?
    C19 C20 C21 C22 . . . . 1.6(4) ?
    C20 C21 C22 C17 . . . . -0.5(3) ?
    C18 C17 C22 C21 . . . . -1.0(3) ?
    C6 C17 C22 C21 . . . . 176.26(18) ?
loop_
    _geom_hbond_atom_site_label_D
    _geom_hbond_atom_site_label_H
    _geom_hbond_atom_site_label_A
    _geom_hbond_site_symmetry_A
    _geom_hbond_distance_DH
    _geom_hbond_distance_HA
    _geom_hbond_distance_DA
    _geom_hbond_angle_DHA
    C6 H6 O1 1 0.98 2.21 2.700(3) 109.7
    C8 H8A O2 2_655 0.96 2.53 3.442(3) 159.0
    C14 H14 O1 1_455 0.93 2.39 3.124(3) 135.3
