# Supplementary material for: 1-Acetyl-c-3,t-3-dimethyl-r-2,c-6-diphenyl­piperidin-4-one
Source: Acta Crystallogr Sect E Struct Rep Online. 2009 Jul 25;65(Pt 8):o1974. doi: 10.1107/S1600536809028049 (PMC2977121; doi:10.1107/S1600536809028049)
Supplement: Supplementary file 2 [file e-65-o1974-Isup2.hkl]

#
# h,k,l, Fc-squared, Fo-squared, sigma(Fo-squared) and status flag
#
data_I
_shelx_title ' A3DMPO in P2(1)'
_shelx_refln_list_code          4
_shelx_F_calc_maximum       95.58
_exptl_crystal_F_000       344.00
_reflns_d_resolution_high  0.6230
 
loop_
 _symmetry_equiv_pos_as_xyz
 'x, y, z'
 '-x, y+1/2, -z'
 
_cell_length_a     7.5622
_cell_length_b    10.6369
_cell_length_c    11.1497
_cell_angle_alpha  90.000
_cell_angle_beta  100.373
_cell_angle_gamma  90.000
 
_shelx_F_squared_multiplier     1.000
 
loop_
 _refln_index_h
 _refln_index_k
 _refln_index_l
 _refln_F_squared_calc
 _refln_F_squared_meas
 _refln_F_squared_sigma
 _refln_observed_status
   1   0   0       39.82       40.03      1.45 o
   2   0   0      452.53      499.80     21.79 o
   3   0   0      806.81      830.20     19.85 o
   4   0   0       33.11       40.37      1.42 o
   5   0   0        1.26        1.36      0.33 o
   6   0   0       34.16       29.89      1.29 o
   7   0   0        1.59        0.22      0.53 o
   8   0   0       11.54       11.13      1.11 o
   9   0   0        0.45       -0.02      0.67 o
  10   0   0        3.47        3.39      1.19 o
   1   1   0     3531.58     3508.36     59.50 o
   2   1   0       33.83       30.32      0.63 o
   3   1   0      178.51      183.19      3.70 o
   4   1   0        0.53       -0.06      0.14 o
   5   1   0       13.69       14.03      0.55 o
   6   1   0        4.14        4.68      0.41 o
   7   1   0       12.92       12.13      0.74 o
   8   1   0        1.05        1.25      0.47 o
   9   1   0        0.47        0.40      0.47 o
  10   1   0        0.53        0.29      0.64 o
   0   2   0     2977.44     3059.83     73.56 o
   1   2   0     6113.85     6323.41    100.95 o
   2   2   0      214.08      212.42      3.43 o
   3   2   0       79.46       86.38      1.83 o
   4   2   0       61.40       67.50      1.52 o
   5   2   0       96.47      106.32      2.33 o
   6   2   0       26.85       28.36      0.96 o
   7   2   0       20.70       20.04      1.16 o
   8   2   0        4.45        5.08      0.64 o
   9   2   0        0.22        0.87      0.55 o
  10   2   0        1.20        1.71      0.82 o
  11   2   0        2.43        1.18      1.00 o
   1   3   0      757.76      800.07     16.99 o
   2   3   0       50.62       57.69      1.15 o
   3   3   0      172.68      177.12      3.31 o
   4   3   0       33.71       40.09      0.99 o
   5   3   0       56.68       56.83      1.38 o
   6   3   0       56.93       57.50      1.58 o
   7   3   0       16.88       16.84      0.77 o
   8   3   0       12.99       11.93      0.92 o
   9   3   0        5.41        6.54      1.78 o
  10   3   0        0.25       -0.09      0.59 o
   0   4   0      714.86      672.41     15.97 o
   1   4   0      201.85      223.04      4.09 o
   2   4   0      201.76      219.47      3.90 o
   3   4   0      204.15      211.70      4.27 o
   4   4   0       12.73       11.86      0.43 o
   5   4   0      208.54      209.75      4.33 o
   6   4   0       76.33       76.36      1.98 o
   7   4   0        5.23        6.52      0.55 o
   8   4   0       11.36       12.04      1.86 o
   9   4   0        0.71        1.42      0.83 o
  10   4   0        2.43        1.88      1.00 o
   1   5   0       11.06       10.56      0.31 o
   2   5   0      181.29      193.62      3.61 o
   3   5   0      166.39      168.16      3.45 o
   4   5   0       57.17       49.19      1.20 o
   5   5   0        9.10        9.08      0.54 o
   6   5   0       71.12       69.00      2.02 o
   7   5   0       18.47       19.34      0.88 o
   8   5   0        1.04        2.14      0.50 o
   9   5   0        2.56        1.59      1.03 o
  10   5   0        1.30        1.17      1.02 o
   0   6   0      195.90      202.74      4.95 o
   1   6   0      409.91      425.59      7.23 o
   2   6   0      182.92      193.49      4.34 o
   3   6   0       32.58       35.07      0.88 o
   4   6   0       40.02       37.32      0.99 o
   5   6   0      218.51      214.12      6.57 o
   6   6   0       68.56       76.20      2.33 o
   7   6   0       12.91       13.37      1.73 o
   8   6   0        8.81        8.35      1.05 o
   9   6   0        2.83        2.44      0.96 o
   1   7   0       18.36       19.47      0.57 o
   2   7   0        5.28        4.79      0.27 o
   3   7   0        4.66        4.84      0.46 o
   4   7   0       25.79       22.31      0.79 o
   5   7   0        2.67        2.95      0.44 o
   6   7   0       32.90       32.95      1.31 o
   7   7   0        4.32        4.60      0.96 o
   8   7   0        1.41        2.65      0.67 o
   9   7   0        3.86        4.24      1.44 o
   0   8   0       11.99        9.84      0.61 o
   1   8   0      106.72      102.42      1.89 o
   2   8   0       10.39        8.72      0.46 o
   3   8   0       34.07       33.21      1.10 o
   4   8   0       19.81       20.30      0.99 o
   5   8   0       37.87       37.65      2.02 o
   6   8   0        4.89        4.50      0.51 o
   7   8   0        3.29        4.64      1.01 o
   8   8   0        4.23        4.89      0.79 o
   9   8   0        0.03       -0.74      0.74 o
   1   9   0       29.69       29.09      1.00 o
   2   9   0       33.38       34.28      1.10 o
   3   9   0       25.63       26.07      0.91 o
   4   9   0       38.30       39.98      1.32 o
   5   9   0        2.37        2.29      0.60 o
   6   9   0        1.72        1.00      0.62 o
   7   9   0        1.25        2.06      0.50 o
   8   9   0        2.02        1.97      0.96 o
   9   9   0        0.88        0.84      0.78 o
  10   9   0        0.26        0.52      0.87 o
   0  10   0      148.04      141.37      6.49 o
   1  10   0       17.83       18.22      0.80 o
   2  10   0        5.88        4.83      0.50 o
   3  10   0       18.93       15.78      0.78 o
   4  10   0       11.35       10.63      0.81 o
   5  10   0        1.34        2.04      0.63 o
   6  10   0        1.74        1.21      0.67 o
   7  10   0        4.77        7.50      4.88 o
   8  10   0        1.49        0.59      1.34 o
   1  11   0        6.03        5.88      0.35 o
   2  11   0       37.46       37.67      1.86 o
   3  11   0       14.18       14.41      0.91 o
   4  11   0        1.21        0.84      0.52 o
   5  11   0       13.41       15.96      2.41 o
   6  11   0        0.86        1.61      0.83 o
   7  11   0        0.44        0.86      0.92 o
   8  11   0        0.19       -0.58      1.31 o
   0  12   0       12.84       13.97      1.90 o
   1  12   0       11.60       11.41      0.61 o
   2  12   0        2.66        2.96      0.49 o
   3  12   0        6.63        6.03      0.71 o
   4  12   0        4.56        3.28      0.66 o
   5  12   0        1.53        1.53      0.87 o
   6  12   0        0.91        1.96      1.00 o
   1  13   0        2.69        3.42      0.62 o
   2  13   0        1.20        1.55      0.66 o
   3  13   0        2.84        3.38      0.82 o
   4  13   0        2.30        1.61      0.74 o
   5  13   0        0.68       -0.22      0.83 o
   6  13   0        2.81        2.63      1.11 o
   0  14   0        4.07        5.94      1.31 o
   1  14   0        2.23        2.03      0.76 o
   2  14   0        1.57        1.47      0.71 o
   3  14   0        1.35        0.86      0.72 o
   4  14   0        0.42        0.84      1.09 o
   5  14   0        1.22        1.73      1.34 o
   6  14   0        1.02        0.79      1.32 o
   1  15   0        0.92        1.01      0.96 o
   2  15   0        0.27        0.99      0.78 o
   3  15   0        0.31        0.01      0.88 o
   4  15   0        0.36        0.94      1.26 o
   5  15   0        0.71        1.87      1.42 o
   0  16   0        0.33       -0.19      1.80 o
   1  16   0        0.27       -0.14      0.65 o
   2  16   0        1.28        0.88      0.93 o
   3  16   0        0.04       -0.23      1.05 o
   4  16   0        0.25       -0.75      1.15 o
   1  17   0        0.14        1.07      0.78 o
 -10   0   1        1.26        1.04      0.83 o
  -9   0   1        1.69        3.11      0.84 o
  -8   0   1        0.54       -0.08      0.56 o
  -7   0   1        7.08        5.35      1.09 o
  -6   0   1        0.17        0.05      0.34 o
  -5   0   1       59.42       65.32      2.17 o
  -4   0   1     1221.98     1363.08     32.52 o
  -3   0   1      411.17      457.27     10.30 o
  -2   0   1      496.80      510.43     14.07 o
  -1   0   1      743.12      718.74     13.36 o
   0   0   1      482.84       -0.05      0.05 o
   1   0   1     2541.09     2641.68     88.98 o
   2   0   1      106.88      129.00      3.19 o
   3   0   1      432.74      427.10     14.57 o
   4   0   1      176.99      173.16      5.05 o
   5   0   1      117.52      125.47      3.83 o
   6   0   1        6.71        8.10      0.64 o
   7   0   1        4.85        5.08      0.76 o
   8   0   1        1.36        2.44      0.75 o
   9   0   1       12.17       14.09      2.36 o
  10   0   1        0.87       -0.86      0.94 o
 -11   1   1        0.58       -1.06      1.10 o
 -10   1   1        0.97        1.27      0.68 o
  -9   1   1        0.05       -0.05      0.44 o
  -8   1   1        2.34        2.32      0.50 o
  -7   1   1       31.55       32.80      1.74 o
  -6   1   1       97.16       94.79      2.68 o
  -5   1   1       59.64       65.61      1.54 o
  -4   1   1      254.86      284.09      5.28 o
  -3   1   1       49.90       58.45      0.95 o
  -2   1   1     1921.74     1986.51     26.13 o
  -1   1   1      964.41     1000.38     13.22 o
   0   1   1     1876.27     1820.58     41.32 o
   1   1   1     1066.30     1097.99     19.77 o
   2   1   1     1244.73     1335.97     24.81 o
   3   1   1        6.55        4.72      0.40 o
   4   1   1        5.46        5.40      0.30 o
   5   1   1       29.33       31.55      1.15 o
   6   1   1       23.59       27.04      0.94 o
   7   1   1        1.35        0.96      0.40 o
   8   1   1       17.19       17.62      1.68 o
   9   1   1        1.81        2.60      0.59 o
  10   1   1        3.51        4.45      0.81 o
 -11   2   1        0.85        0.88      0.85 o
 -10   2   1        3.80        3.90      0.74 o
  -9   2   1        0.17        0.54      0.53 o
  -8   2   1        0.71        0.36      0.47 o
  -7   2   1       14.19       12.82      0.88 o
  -6   2   1        4.92        5.90      0.43 o
  -5   2   1       37.40       45.30      1.15 o
  -4   2   1       82.43       83.18      1.82 o
  -3   2   1     1041.56     1088.45     17.26 o
  -2   2   1     1398.87     1411.88     19.36 o
  -1   2   1      107.85      102.21      1.79 o
   0   2   1      592.88      605.20     11.65 o
   1   2   1     1211.62     1245.69     30.23 o
   2   2   1      453.87      488.81      9.57 o
   3   2   1       90.20       89.98      2.16 o
   4   2   1      118.76      127.58      2.68 o
   5   2   1       85.13       86.32      2.01 o
   6   2   1       58.49       59.67      1.64 o
   7   2   1       18.16       16.51      0.90 o
   8   2   1       16.78       17.15      0.94 o
   9   2   1        2.82        2.84      0.66 o
  10   2   1        0.44       -0.31      0.68 o
 -11   3   1        1.44        1.59      1.05 o
 -10   3   1        3.27        3.23      0.73 o
  -9   3   1        4.10        4.08      0.70 o
  -8   3   1       22.88       22.94      2.00 o
  -7   3   1       32.69       31.70      1.09 o
  -6   3   1       76.06       82.11      2.10 o
  -5   3   1      197.85      210.67      4.35 o
  -4   3   1       37.23       36.90      0.86 o
  -3   3   1       59.91       70.69      1.19 o
  -2   3   1      642.48      686.60      9.87 o
  -1   3   1      476.64      518.61      9.28 o
   0   3   1      322.87      349.84      5.85 o
   1   3   1     2459.05     2699.85     63.57 o
   2   3   1      702.02      742.63     14.52 o
   3   3   1      175.32      203.99      4.12 o
   4   3   1       21.63       23.05      0.67 o
   5   3   1      160.41      154.79      3.28 o
   6   3   1      116.82      113.70      2.79 o
   7   3   1       50.22       53.91      1.61 o
   8   3   1        5.66        8.32      1.54 o
   9   3   1        5.78        6.62      0.87 o
  10   3   1        1.45        1.17      0.65 o
 -10   4   1        1.44        2.26      0.71 o
  -9   4   1        4.37        5.25      0.74 o
  -8   4   1        2.14        1.63      0.51 o
  -7   4   1       20.17       21.83      1.07 o
  -6   4   1       16.30       16.27      0.65 o
  -5   4   1       31.88       32.71      0.90 o
  -4   4   1       20.85       24.99      0.65 o
  -3   4   1      161.74      163.95      2.88 o
  -2   4   1      248.75      240.37      3.52 o
  -1   4   1       68.43       76.15      1.44 o
   0   4   1      312.19      347.30      5.55 o
   1   4   1      825.05      856.93     18.22 o
   2   4   1      136.68      145.97      3.04 o
   3   4   1      186.43      187.62      4.19 o
   4   4   1       32.61       37.40      0.94 o
   5   4   1       14.02       15.18      0.58 o
   6   4   1      120.21      120.19      2.91 o
   7   4   1       36.45       32.82      1.23 o
   8   4   1       10.89       12.21      1.26 o
   9   4   1        1.57        1.42      0.57 o
  10   4   1        0.68        1.61      0.92 o
 -10   5   1        0.58        0.48      0.92 o
  -9   5   1        2.23        1.01      0.85 o
  -8   5   1        4.09        2.49      0.54 o
  -7   5   1        4.99        5.15      0.53 o
  -6   5   1        5.13        4.89      0.49 o
  -5   5   1       67.70       68.49      1.49 o
  -4   5   1       17.34       19.39      0.54 o
  -3   5   1       24.93       29.65      0.68 o
  -2   5   1       63.97       62.64      1.06 o
  -1   5   1       92.28       99.91      1.59 o
   0   5   1      172.75      184.62      2.71 o
   1   5   1       67.44       61.36      1.22 o
   2   5   1       65.60       77.35      1.88 o
   3   5   1       18.75       16.87      0.57 o
   4   5   1       50.50       44.02      1.22 o
   5   5   1      116.07      112.56      2.45 o
   6   5   1       27.54       24.40      0.95 o
   7   5   1        8.39        8.46      0.58 o
   8   5   1        0.40        0.17      0.63 o
   9   5   1        3.85        4.60      1.09 o
  10   5   1        0.79        0.89      1.44 o
  -9   6   1        4.92        6.88      1.39 o
  -8   6   1        6.97        9.21      0.88 o
  -7   6   1       27.58       29.15      1.89 o
  -6   6   1       52.79       50.51      1.70 o
  -5   6   1        8.08        8.41      0.48 o
  -4   6   1       68.70       67.79      1.36 o
  -3   6   1        1.60        0.77      0.19 o
  -2   6   1      143.16      132.97      2.25 o
  -1   6   1       67.66       62.32      1.12 o
   0   6   1       41.34       47.47      0.85 o
   1   6   1       12.91       15.42      0.48 o
   2   6   1       90.10       89.29      2.17 o
   3   6   1       67.41       73.67      1.84 o
   4   6   1       31.90       32.17      0.97 o
   5   6   1       76.13       73.62      2.19 o
   6   6   1       92.27       83.90      2.87 o
   7   6   1       19.52       19.46      1.51 o
   8   6   1        2.22        2.89      0.76 o
   9   6   1        1.54        1.93      0.97 o
  -9   7   1        0.15       -0.72      1.57 o
  -8   7   1        6.98        7.43      0.83 o
  -7   7   1       13.04       13.47      1.28 o
  -6   7   1       22.10       22.60      1.39 o
  -5   7   1       77.55       75.67      1.80 o
  -4   7   1        3.61        4.55      0.34 o
  -3   7   1        9.56        8.65      0.78 o
  -2   7   1       86.96       84.69      1.51 o
  -1   7   1      202.06      193.97      3.20 o
   0   7   1       52.02       44.85      0.90 o
   1   7   1       78.63       70.08      1.42 o
   2   7   1       36.83       34.88      1.06 o
   3   7   1       47.96       47.67      1.54 o
   4   7   1       91.06       84.43      3.54 o
   5   7   1       72.23       69.60      2.10 o
   6   7   1       46.97       43.89      1.77 o
   7   7   1        3.18        2.85      0.61 o
   8   7   1        0.39        0.80      0.80 o
   9   7   1        0.66        0.56      0.92 o
  -9   8   1        2.03        2.31      0.72 o
  -8   8   1        3.29        5.03      0.94 o
  -7   8   1        2.40        2.26      0.57 o
  -6   8   1        2.38        2.14      0.44 o
  -5   8   1        1.84        0.83      0.34 o
  -4   8   1       12.85       10.75      0.73 o
  -3   8   1       24.07       25.08      1.12 o
  -2   8   1      173.15      163.86      2.77 o
  -1   8   1        5.43        5.19      0.25 o
   0   8   1       35.11       30.25      0.68 o
   1   8   1        5.07        4.34      0.21 o
   2   8   1        0.06       -0.24      0.24 o
   3   8   1       27.58       28.56      1.16 o
   4   8   1        6.78        7.89      0.75 o
   5   8   1        9.91       11.24      0.94 o
   6   8   1        5.08        5.23      0.56 o
   7   8   1        5.10        4.88      0.65 o
   8   8   1        1.35        1.97      0.60 o
   9   8   1        0.51        1.09      0.70 o
 -10   9   1        1.49        2.32      0.99 o
  -9   9   1        0.53        0.84      0.71 o
  -8   9   1        5.08        6.34      0.77 o
  -7   9   1        9.47        9.53      0.82 o
  -6   9   1        2.75        2.50      0.68 o
  -5   9   1        0.78        0.93      0.49 o
  -4   9   1       20.53       18.73      0.92 o
  -3   9   1        5.99        7.29      0.61 o
  -2   9   1        1.76        1.79      0.26 o
  -1   9   1      129.11      125.20      2.47 o
   0   9   1      385.15      357.20      5.79 o
   1   9   1       63.80       53.91      1.32 o
   2   9   1        1.68        1.72      0.42 o
   3   9   1       54.55       45.05      1.58 o
   4   9   1        2.59        3.78      0.64 o
   5   9   1        0.51       -0.50      0.50 o
   6   9   1        6.68        5.90      2.18 o
   7   9   1        3.24        4.08      1.50 o
   8   9   1        0.29       -0.04      0.62 o
   9   9   1        0.15       -0.14      0.73 o
  -8  10   1        1.68        1.77      1.31 o
  -7  10   1        1.81        1.92      0.91 o
  -6  10   1        0.13        0.40      0.62 o
  -5  10   1        2.57        2.40      0.57 o
  -4  10   1       17.31       16.36      0.83 o
  -3  10   1        8.10        8.17      0.54 o
  -2  10   1       11.42       10.24      0.70 o
  -1  10   1       51.04       50.67      1.28 o
   0  10   1        9.73        8.59      0.52 o
   1  10   1       32.53       31.46      1.80 o
   2  10   1       11.37        9.84      0.63 o
   3  10   1        2.46        2.35      0.45 o
   4  10   1        8.24        7.38      0.81 o
   5  10   1        4.16        3.56      0.71 o
   6  10   1        0.23        0.57      1.25 o
   7  10   1        3.01        4.95      1.17 o
   8  10   1        0.16        0.39      1.27 o
  -8  11   1        1.75        1.97      1.56 o
  -7  11   1        2.83        2.90      1.08 o
  -6  11   1        1.44        1.88      1.26 o
  -5  11   1        1.22        1.43      0.72 o
  -4  11   1        1.20        0.85      0.53 o
  -3  11   1        2.84        2.37      0.55 o
  -2  11   1        2.23        1.91      0.46 o
  -1  11   1       29.01       30.74      1.05 o
   0  11   1       12.76       12.55      0.63 o
   1  11   1       10.35        8.89      0.63 o
   2  11   1        1.50        1.10      0.60 o
   3  11   1        0.10       -0.05      0.46 o
   4  11   1        0.63        0.27      0.55 o
   5  11   1        3.08        4.42      0.80 o
   6  11   1        2.09        1.98      1.25 o
   7  11   1        0.63       -0.18      1.90 o
  -6  12   1        0.35        0.29      0.89 o
  -5  12   1        3.28        3.50      1.15 o
  -4  12   1        1.20        0.50      0.66 o
  -3  12   1        5.43        6.63      0.70 o
  -2  12   1        6.83        7.13      0.71 o
  -1  12   1        3.56        4.02      0.40 o
   0  12   1        9.75       11.18      0.57 o
   1  12   1        3.92        5.13      0.64 o
   2  12   1        6.58        5.60      0.66 o
   3  12   1        1.53        2.51      0.64 o
   4  12   1        3.31        2.95      0.72 o
   5  12   1        0.67        1.90      1.58 o
   6  12   1        1.57        1.58      1.46 o
  -6  13   1        2.47        2.55      1.06 o
  -5  13   1        0.36        0.50      0.73 o
  -4  13   1        1.14        0.66      0.70 o
  -3  13   1        8.06        8.90      1.00 o
  -2  13   1        0.87        1.09      0.55 o
  -1  13   1        4.78        5.22      0.50 o
   0  13   1        3.06        2.73      0.42 o
   1  13   1       21.23       23.81      1.81 o
   2  13   1        8.12        8.92      1.13 o
   3  13   1        0.39        0.56      0.62 o
   4  13   1        0.17        0.10      0.82 o
   5  13   1        6.61        8.30      1.63 o
   6  13   1        1.63        2.25      1.59 o
  -6  14   1        1.38        1.73      1.31 o
  -5  14   1        0.02       -0.29      1.05 o
  -4  14   1        1.00        0.24      0.84 o
  -3  14   1        0.13       -0.57      0.67 o
  -2  14   1        4.06        4.75      0.86 o
  -1  14   1        0.79        0.89      0.56 o
   0  14   1        1.54        1.12      0.39 o
   1  14   1        2.74        3.37      0.70 o
   2  14   1        0.82        0.45      0.70 o
   3  14   1        0.91        0.83      1.49 o
   4  14   1        2.82        2.84      1.30 o
   5  14   1        1.45        1.80      1.04 o
  -5  15   1        2.74        4.88      1.58 o
  -4  15   1        0.22       -0.22      0.96 o
  -3  15   1        0.67       -0.40      0.81 o
  -2  15   1        5.48        6.35      1.05 o
  -1  15   1        2.03        1.79      0.63 o
   0  15   1        0.29        0.62      0.57 o
   1  15   1        0.31        0.61      0.65 o
   2  15   1        1.84        1.05      1.10 o
   3  15   1        0.59        1.03      0.94 o
   4  15   1        2.82        3.69      1.40 o
   5  15   1        0.21        0.11      1.29 o
  -4  16   1        0.47        2.00      1.31 o
  -3  16   1        0.07       -0.11      0.91 o
  -2  16   1        0.79        0.96      0.81 o
  -1  16   1        2.21        3.11      0.72 o
   0  16   1        0.28        0.63      1.09 o
   1  16   1        0.18       -0.56      0.75 o
   2  16   1        0.46        1.77      1.58 o
   3  16   1        0.59        1.68      1.18 o
  -1  17   1        0.91        1.88      2.34 o
   0  17   1        0.68        2.16      2.16 o
 -10   0   2        2.73        3.57      0.98 o
  -9   0   2        0.08        0.81      0.67 o
  -8   0   2       23.27       26.79      1.67 o
  -7   0   2       59.13       48.22      2.81 o
  -6   0   2       43.56       41.75      1.60 o
  -5   0   2       12.54       17.99      0.87 o
  -4   0   2      429.87      494.59     13.01 o
  -3   0   2      174.62      157.31      3.18 o
  -2   0   2     1037.86     1125.44     24.36 o
  -1   0   2     9135.48     9260.43    166.49 o
   0   0   2      600.82      645.07     12.58 o
   1   0   2     4616.42     5056.60    139.02 o
   2   0   2       10.18        7.89      0.37 o
   3   0   2      892.37      955.95     33.63 o
   4   0   2        9.23        9.48      0.75 o
   5   0   2        0.02       -0.03      0.29 o
   6   0   2        4.00        4.83      0.69 o
   7   0   2       21.65       22.80      2.76 o
   8   0   2        0.21        0.55      0.63 o
   9   0   2        2.79        3.34      0.97 o
  10   0   2        3.13        2.32      1.21 o
 -11   1   2        3.85        4.27      1.10 o
 -10   1   2        0.18       -0.56      0.56 o
  -9   1   2        2.04        1.98      0.54 o
  -8   1   2       30.97       28.86      1.56 o
  -7   1   2        2.30        2.17      0.43 o
  -6   1   2        8.42        8.80      0.51 o
  -5   1   2       32.64       33.68      1.04 o
  -4   1   2      350.77      405.69      6.22 o
  -3   1   2      462.63      518.12      7.49 o
  -2   1   2      946.87      966.26     13.30 o
  -1   1   2      937.40      960.97     13.22 o
   0   1   2      129.00      118.78      1.77 o
   1   1   2      376.17      387.09      8.01 o
   2   1   2       74.84       68.75      1.79 o
   3   1   2      150.80      164.56      4.12 o
   4   1   2       91.61       95.60      2.54 o
   5   1   2       34.87       31.08      0.90 o
   6   1   2       89.89       90.44      3.65 o
   7   1   2       82.12       84.50      2.53 o
   8   1   2       25.75       27.43      1.23 o
   9   1   2       18.03       17.59      1.91 o
  10   1   2        4.22        4.82      0.91 o
 -11   2   2        0.42        1.12      0.95 o
 -10   2   2        1.06        1.29      0.65 o
  -9   2   2        6.79        6.98      0.70 o
  -8   2   2        2.93        2.30      0.55 o
  -7   2   2        2.14        2.59      0.45 o
  -6   2   2       28.72       29.82      0.99 o
  -5   2   2       40.80       44.16      1.04 o
  -4   2   2      128.05      131.94      2.25 o
  -3   2   2      184.65      200.00      3.29 o
  -2   2   2      191.32      190.16      2.70 o
  -1   2   2      169.69      168.76      2.29 o
   0   2   2     4385.98     4573.85     85.53 o
   1   2   2       19.13       23.74      0.51 o
   2   2   2      137.04      144.79      2.94 o
   3   2   2       19.30       21.86      0.74 o
   4   2   2       35.82       35.35      1.02 o
   5   2   2      110.78      107.13      2.37 o
   6   2   2        6.20        6.11      0.48 o
   7   2   2        5.33        5.37      0.62 o
   8   2   2        0.34        0.73      0.48 o
   9   2   2        4.57        5.42      0.78 o
  10   2   2        1.51        2.08      0.71 o
 -11   3   2        0.18       -0.30      1.01 o
 -10   3   2        0.78        0.62      0.63 o
  -9   3   2        1.68        2.65      0.61 o
  -8   3   2        4.94        4.95      0.59 o
  -7   3   2       18.64       19.19      0.86 o
  -6   3   2        7.30        7.89      0.46 o
  -5   3   2       78.67       78.79      1.55 o
  -4   3   2       98.34      110.88      1.93 o
  -3   3   2      439.64      478.91      7.68 o
  -2   3   2       48.05       54.57      0.83 o
  -1   3   2      392.72      412.02      5.95 o
   0   3   2      301.27      309.05      4.96 o
   1   3   2      861.53      918.95     14.73 o
   2   3   2     1141.28     1194.48     25.78 o
   3   3   2      123.84      117.10      3.17 o
   4   3   2       22.39       25.19      0.80 o
   5   3   2      125.69      122.16      2.67 o
   6   3   2      180.38      172.99      4.05 o
   7   3   2        1.95        1.32      0.44 o
   8   3   2       31.51       32.08      2.34 o
   9   3   2        5.69        7.59      0.85 o
  10   3   2        0.97        1.17      0.64 o
 -10   4   2        0.03        0.04      0.67 o
  -9   4   2        3.87        3.73      0.67 o
  -8   4   2        3.41        3.03      0.64 o
  -7   4   2        2.95        3.78      0.44 o
  -6   4   2       33.02       38.96      1.10 o
  -5   4   2       26.89       26.09      0.68 o
  -4   4   2       29.83       31.65      0.65 o
  -3   4   2      263.14      275.72      4.05 o
  -2   4   2       36.97       35.72      0.65 o
  -1   4   2      343.42      375.64      5.70 o
   0   4   2      599.33      690.99     10.97 o
   1   4   2      957.37     1051.16     18.96 o
   2   4   2      700.85      705.04     16.89 o
   3   4   2       71.02       64.04      1.41 o
   4   4   2       17.63       17.14      0.63 o
   5   4   2      116.79      109.67      2.55 o
   6   4   2        3.54        3.34      0.40 o
   7   4   2        8.51        8.63      0.63 o
   8   4   2        0.16        0.25      0.52 o
   9   4   2        1.68        3.29      0.66 o
  10   4   2        0.36        1.77      1.43 o
 -10   5   2        0.90        1.03      0.89 o
  -9   5   2        3.05        2.53      0.62 o
  -8   5   2        2.69        2.83      0.58 o
  -7   5   2        2.88        3.27      0.45 o
  -6   5   2       19.77       21.89      0.77 o
  -5   5   2       16.47       13.66      0.51 o
  -4   5   2        7.41        6.31      0.26 o
  -3   5   2      103.75      101.43      1.66 o
  -2   5   2       10.37        9.71      0.32 o
  -1   5   2      276.21      299.53      5.80 o
   0   5   2      523.90      545.09      8.24 o
   1   5   2      892.29      981.46     16.53 o
   2   5   2      247.11      251.56      5.49 o
   3   5   2      321.01      318.59      7.85 o
   4   5   2      115.48      116.66      2.92 o
   5   5   2       80.82       74.27      1.64 o
   6   5   2       21.04       19.55      1.18 o
   7   5   2        1.29        1.31      0.36 o
   8   5   2        1.33        0.12      0.77 o
   9   5   2        0.90        0.70      0.83 o
  -9   6   2        2.82        3.07      1.05 o
  -8   6   2        8.77        8.40      1.22 o
  -7   6   2        3.16        3.95      0.59 o
  -6   6   2       29.68       27.68      1.23 o
  -5   6   2       74.73       72.64      1.70 o
  -4   6   2       68.96       68.25      1.29 o
  -3   6   2       21.66       22.43      0.54 o
  -2   6   2      477.33      493.69      7.91 o
  -1   6   2       12.21       15.00      0.83 o
   0   6   2      259.93      275.59      4.73 o
   1   6   2      175.81      187.21      3.08 o
   2   6   2       44.93       51.85      1.88 o
   3   6   2      111.68      105.46      2.81 o
   4   6   2      120.76      105.89      2.56 o
   5   6   2        6.87        6.92      0.57 o
   6   6   2       25.32       24.13      1.60 o
   7   6   2        2.10        3.82      0.62 o
   8   6   2        8.49       10.19      0.96 o
   9   6   2        1.43        2.48      1.03 o
  -9   7   2        0.13       -0.68      0.81 o
  -8   7   2       10.93       14.18      1.07 o
  -7   7   2        0.30        0.61      0.49 o
  -6   7   2       16.88       16.38      0.81 o
  -5   7   2        1.44        2.02      0.40 o
  -4   7   2       11.46       10.76      0.44 o
  -3   7   2       29.56       27.48      0.70 o
  -2   7   2       63.30       63.09      1.18 o
  -1   7   2       56.65       51.81      0.90 o
   0   7   2       43.62       42.59      0.87 o
   1   7   2      125.80      126.63      2.27 o
   2   7   2      190.80      186.79      4.77 o
   3   7   2       35.70       35.51      1.48 o
   4   7   2       10.52        9.01      0.81 o
   5   7   2       42.42       39.59      1.39 o
   6   7   2        5.50        6.10      0.64 o
   7   7   2        8.60       11.18      1.54 o
   8   7   2        6.78        7.53      0.85 o
   9   7   2        1.62        0.78      0.90 o
  -9   8   2        0.79        0.53      0.92 o
  -8   8   2        0.28        0.79      0.60 o
  -7   8   2        9.39        9.68      0.85 o
  -6   8   2        0.00       -0.07      0.36 o
  -5   8   2        8.46        8.41      0.56 o
  -4   8   2       29.07       27.32      1.20 o
  -3   8   2       33.33       30.73      0.84 o
  -2   8   2       79.10       70.76      1.33 o
  -1   8   2       27.07       26.18      0.59 o
   0   8   2       36.84       36.99      1.12 o
   1   8   2       34.86       30.59      0.82 o
   2   8   2       32.25       28.52      1.09 o
   3   8   2       21.83       17.17      1.01 o
   4   8   2       31.18       27.73      1.41 o
   5   8   2        0.86        1.22      0.58 o
   6   8   2       19.93       22.41      1.77 o
   7   8   2        1.37        2.09      0.54 o
   8   8   2        0.17        0.04      0.52 o
   9   8   2        1.84        2.42      0.90 o
  -9   9   2        0.48        0.20      0.90 o
  -8   9   2        1.04        1.36      0.63 o
  -7   9   2        2.27        2.20      0.60 o
  -6   9   2        3.90        4.66      0.67 o
  -5   9   2       21.85       22.08      1.64 o
  -4   9   2       19.84       17.43      0.67 o
  -3   9   2       54.23       52.60      1.26 o
  -2   9   2        7.72        8.03      0.41 o
  -1   9   2       51.56       44.40      0.91 o
   0   9   2       85.27       81.45      1.71 o
   1   9   2        8.60        7.94      0.91 o
   2   9   2        1.17        1.30      0.43 o
   3   9   2       69.14       59.48      2.23 o
   4   9   2        8.60        6.83      0.79 o
   5   9   2        3.87        3.97      0.72 o
   6   9   2        3.49        4.01      0.97 o
   7   9   2       10.12       11.55      2.31 o
   8   9   2        0.58        0.40      0.49 o
   9   9   2        1.87        2.46      0.80 o
  -8  10   2        1.06        0.09      1.59 o
  -7  10   2       10.23       13.97      3.32 o
  -6  10   2        1.59        1.54      0.61 o
  -5  10   2        1.28        0.21      0.48 o
  -4  10   2        9.72        9.20      0.64 o
  -3  10   2        9.71        9.81      0.48 o
  -2  10   2       25.83       26.42      1.13 o
  -1  10   2       47.73       43.82      1.32 o
   0  10   2       89.02       85.79      2.25 o
   1  10   2        9.31        9.87      0.63 o
   2  10   2       13.54       11.59      0.75 o
   3  10   2        0.89        1.08      0.52 o
   4  10   2        5.76        6.51      1.04 o
   5  10   2        0.00        0.48      0.55 o
   6  10   2       10.79       13.45      3.44 o
   7  10   2        2.48        2.15      0.98 o
   8  10   2        1.92        2.72      1.53 o
  -7  11   2        0.40        0.86      1.46 o
  -6  11   2        3.71        1.71      0.84 o
  -5  11   2        0.44        0.81      0.65 o
  -4  11   2        1.69        1.79      0.67 o
  -3  11   2       12.65       11.94      0.83 o
  -2  11   2       11.01       10.56      0.67 o
  -1  11   2       26.76       26.66      0.99 o
   0  11   2       14.34       11.44      1.12 o
   1  11   2        0.50        0.33      0.42 o
   2  11   2        2.24        1.97      0.54 o
   3  11   2        4.28        3.85      0.83 o
   4  11   2        4.52        3.96      0.91 o
   5  11   2        1.12        1.44      0.66 o
   6  11   2        2.92        2.98      1.53 o
   7  11   2        0.97       -0.53      0.90 o
  -6  12   2        1.42        1.80      0.87 o
  -5  12   2        0.69        0.64      0.72 o
  -4  12   2        4.42        4.66      0.83 o
  -3  12   2        0.07       -0.51      0.51 o
  -2  12   2        2.87        2.69      0.42 o
  -1  12   2       17.93       18.78      1.53 o
   0  12   2        7.35        6.22      0.53 o
   1  12   2       14.11       14.81      1.24 o
   2  12   2        1.76        1.48      0.59 o
   3  12   2        0.64        0.33      0.58 o
   4  12   2        0.27        0.21      0.65 o
   5  12   2        7.84        8.25      1.86 o
   6  12   2        0.91        0.61      1.39 o
  -6  13   2        0.69        0.90      1.00 o
  -5  13   2        0.06       -0.04      0.77 o
  -4  13   2        1.95        2.50      0.84 o
  -3  13   2        1.48        0.76      0.66 o
  -2  13   2        4.19        3.04      0.64 o
  -1  13   2        0.47        0.70      0.38 o
   0  13   2       15.88       17.96      0.81 o
   1  13   2        1.64        0.62      0.68 o
   2  13   2        4.26        5.13      1.00 o
   3  13   2        0.09       -0.19      0.59 o
   4  13   2        1.79        2.12      0.99 o
   5  13   2        1.65        0.98      0.95 o
  -6  14   2        0.53       -0.18      1.23 o
  -5  14   2        0.57        0.05      1.84 o
  -4  14   2        0.21       -0.66      0.82 o
  -3  14   2        0.42        0.64      0.84 o
  -2  14   2        0.77        1.59      0.61 o
  -1  14   2        3.52        4.13      0.47 o
   0  14   2        2.39        2.58      0.65 o
   1  14   2        1.13        1.90      0.74 o
   2  14   2        0.38        0.14      0.82 o
   3  14   2        1.68        0.89      1.06 o
   4  14   2        0.71        1.77      1.25 o
   5  14   2        3.81        4.24      1.16 o
  -5  15   2        0.73        0.56      1.05 o
  -4  15   2        0.21        0.16      0.91 o
  -3  15   2        1.40        1.89      1.01 o
  -2  15   2        0.21        0.21      0.69 o
  -1  15   2        1.50        2.05      0.68 o
   0  15   2        1.09        2.10      0.73 o
   1  15   2        0.12       -0.10      0.88 o
   2  15   2        0.03       -0.38      0.87 o
   3  15   2        0.58        0.25      0.97 o
   4  15   2        1.61        2.57      1.42 o
   5  15   2        2.41        2.94      1.51 o
  -4  16   2        0.57       -0.63      1.65 o
  -3  16   2        0.15        0.57      0.94 o
  -2  16   2        3.58        5.03      0.94 o
  -1  16   2        0.60        1.65      0.61 o
   0  16   2        0.02       -0.45      0.66 o
   1  16   2        0.68        0.85      1.06 o
   2  16   2        0.24        0.49      0.96 o
   3  16   2        0.00        0.68      1.28 o
 -10   0   3        9.55        8.61      1.23 o
  -9   0   3        2.27        1.96      0.79 o
  -8   0   3        8.52        6.82      0.92 o
  -7   0   3       22.78       21.43      2.53 o
  -6   0   3       16.25       16.85      0.95 o
  -5   0   3       62.75       68.52      1.98 o
  -4   0   3       21.06       24.00      0.72 o
  -3   0   3       12.25       11.80      0.75 o
  -2   0   3      116.46      114.53      2.81 o
  -1   0   3      682.59      659.81     11.92 o
   0   0   3        6.13        7.59      0.27 o
   1   0   3      256.28      289.11      7.25 o
   2   0   3       42.19       38.83      1.31 o
   3   0   3      277.72      306.01     10.61 o
   4   0   3      282.78      320.32     22.79 o
   5   0   3       11.37       10.65      0.84 o
   6   0   3       26.50       26.46      1.56 o
   7   0   3      116.27      113.89      6.19 o
   8   0   3        0.08        0.34      0.65 o
   9   0   3        4.34        3.30      0.94 o
  10   0   3        2.65        4.62      1.41 o
 -11   1   3        2.26        3.93      1.07 o
 -10   1   3        2.77        4.26      0.80 o
  -9   1   3        3.17        3.89      0.69 o
  -8   1   3       16.90       17.54      0.96 o
  -7   1   3       31.42       25.90      1.09 o
  -6   1   3        7.40        6.42      0.46 o
  -5   1   3       36.01       38.02      0.89 o
  -4   1   3       19.74       24.12      0.57 o
  -3   1   3       10.89       16.40      0.43 o
  -2   1   3     1504.10     1560.99     20.58 o
  -1   1   3      647.90      696.98      9.62 o
   0   1   3      862.68      923.49     13.29 o
   1   1   3     1450.01     1594.08     26.84 o
   2   1   3      254.02      262.74      6.93 o
   3   1   3      172.11      183.54      4.60 o
   4   1   3        3.49        3.26      0.36 o
   5   1   3      112.77      110.61      6.67 o
   6   1   3       86.10       81.67      2.40 o
   7   1   3       29.54       31.47      2.56 o
   8   1   3        0.33       -0.07      0.46 o
   9   1   3        3.58        2.90      0.73 o
  10   1   3        1.64        1.32      0.79 o
 -11   2   3        2.45        0.83      1.05 o
 -10   2   3        5.33        6.71      0.87 o
  -9   2   3        1.00        1.16      0.52 o
  -8   2   3       16.98       15.64      1.42 o
  -7   2   3       10.65        8.35      0.62 o
  -6   2   3       13.10       12.96      0.63 o
  -5   2   3       52.48       58.37      1.21 o
  -4   2   3      101.44      122.49      2.01 o
  -3   2   3      343.07      371.04      6.02 o
  -2   2   3       13.36       11.05      0.35 o
  -1   2   3      807.46      816.90     10.82 o
   0   2   3      232.40      238.90      3.68 o
   1   2   3      227.93      252.56      4.35 o
   2   2   3      140.87      155.83      3.47 o
   3   2   3       26.34       27.00      1.15 o
   4   2   3      103.86      108.98      2.89 o
   5   2   3       59.10       53.57      1.65 o
   6   2   3      128.99      130.02      4.37 o
   7   2   3        3.80        2.60      0.50 o
   8   2   3        9.77        7.62      0.99 o
   9   2   3        4.65        5.77      0.81 o
  10   2   3        0.03       -0.57      0.57 o
 -11   3   3        1.03        1.08      1.10 o
 -10   3   3        2.24        2.62      0.73 o
  -9   3   3        5.83        5.30      0.77 o
  -8   3   3       10.90       10.19      0.76 o
  -7   3   3       14.94       16.26      0.86 o
  -6   3   3       45.69       42.16      1.17 o
  -5   3   3        3.84        3.21      0.25 o
  -4   3   3       99.49      111.79      1.95 o
  -3   3   3      129.58      137.85      2.34 o
  -2   3   3       18.48       22.73      0.47 o
  -1   3   3      630.50      685.86     11.61 o
   0   3   3      951.26     1037.12     16.49 o
   1   3   3      212.14      210.00      3.42 o
   2   3   3      718.16      762.15     16.33 o
   3   3   3      118.81      123.88      2.83 o
   4   3   3       78.31       70.31      1.97 o
   5   3   3      163.20      160.98      4.17 o
   6   3   3        5.80        5.38      0.57 o
   7   3   3       13.89       14.12      0.94 o
   8   3   3        9.04        9.89      1.69 o
   9   3   3        0.41        1.17      0.64 o
  10   3   3        2.68        3.14      0.90 o
 -10   4   3        1.42        0.83      0.62 o
  -9   4   3        2.45        1.47      0.60 o
  -8   4   3        1.50        1.06      0.51 o
  -7   4   3        3.73        3.55      0.44 o
  -6   4   3       28.74       28.12      1.08 o
  -5   4   3        4.05        4.07      0.28 o
  -4   4   3       27.87       35.20      0.72 o
  -3   4   3        4.63        4.78      0.23 o
  -2   4   3      116.53      133.00      2.24 o
  -1   4   3      330.41      380.58      6.51 o
   0   4   3      111.70      141.46      2.34 o
   1   4   3      368.31      425.90      9.09 o
   2   4   3       86.29       96.03      2.19 o
   3   4   3       40.04       36.15      1.10 o
   4   4   3       86.54       82.75      1.99 o
   5   4   3       68.66       68.96      1.66 o
   6   4   3       54.28       53.04      1.52 o
   7   4   3        0.97        0.59      0.39 o
   8   4   3        1.25        1.67      0.59 o
   9   4   3        0.40       -0.73      0.73 o
 -10   5   3        0.52        0.45      0.90 o
  -9   5   3        1.21        1.26      0.60 o
  -8   5   3        3.03        2.78      0.60 o
  -7   5   3        0.23       -0.34      0.34 o
  -6   5   3       24.44       23.89      0.77 o
  -5   5   3      117.39      121.43      2.15 o
  -4   5   3       41.06       36.58      0.78 o
  -3   5   3       17.16       16.80      0.52 o
  -2   5   3      219.09      224.61      5.05 o
  -1   5   3        5.22        6.61      0.26 o
   0   5   3      186.33      197.54      4.86 o
   1   5   3      140.04      151.48      3.09 o
   2   5   3       41.79       40.83      1.19 o
   3   5   3       12.83       11.89      1.08 o
   4   5   3       33.63       29.97      1.31 o
   5   5   3       12.32       11.36      0.59 o
   6   5   3       12.98       13.17      0.68 o
   7   5   3        2.11        1.64      0.38 o
   8   5   3        4.75        7.31      3.13 o
   9   5   3        0.73        1.48      0.94 o
  -9   6   3        1.73        1.42      0.90 o
  -8   6   3        4.45        4.99      0.66 o
  -7   6   3       12.77       15.44      0.81 o
  -6   6   3       31.58       30.90      1.10 o
  -5   6   3       90.77       91.70      1.87 o
  -4   6   3       21.35       20.84      0.62 o
  -3   6   3       44.13       46.02      1.07 o
  -2   6   3      148.25      134.43      2.43 o
  -1   6   3      115.65      114.03      2.06 o
   0   6   3       69.35       64.38      1.21 o
   1   6   3        7.53        8.55      0.42 o
   2   6   3       39.63       40.20      1.71 o
   3   6   3       59.31       54.29      2.16 o
   4   6   3       33.63       28.29      1.07 o
   5   6   3       60.26       53.12      1.75 o
   6   6   3       14.36       14.10      1.37 o
   7   6   3        0.73        0.56      0.51 o
   8   6   3        1.21        1.68      0.62 o
   9   6   3        0.71        0.63      1.19 o
  -9   7   3        1.03        0.87      0.91 o
  -8   7   3       10.20       10.34      0.96 o
  -7   7   3       10.38        9.87      0.88 o
  -6   7   3       32.07       30.62      1.13 o
  -5   7   3       34.07       31.87      1.00 o
  -4   7   3       50.46       46.60      1.12 o
  -3   7   3      146.87      142.43      2.45 o
  -2   7   3       94.36       92.60      1.64 o
  -1   7   3       84.18       74.17      1.33 o
   0   7   3      176.25      171.23      3.49 o
   1   7   3       92.33       85.06      1.82 o
   2   7   3        4.30        4.94      0.55 o
   3   7   3       20.47       19.41      1.06 o
   4   7   3        0.68        0.27      0.46 o
   5   7   3       51.84       47.19      1.61 o
   6   7   3        0.26       -0.10      0.40 o
   7   7   3        2.27        1.64      0.71 o
   8   7   3        0.13        0.07      0.58 o
  -9   8   3        0.03       -0.71      0.80 o
  -8   8   3        3.99        4.61      1.08 o
  -7   8   3        3.31        3.01      0.83 o
  -6   8   3        4.41        4.94      0.58 o
  -5   8   3       22.58       20.95      0.79 o
  -4   8   3       12.48       12.87      0.58 o
  -3   8   3       24.97       23.95      0.75 o
  -2   8   3       72.46       66.43      1.27 o
  -1   8   3       10.53       10.15      0.37 o
   0   8   3       35.03       31.15      0.72 o
   1   8   3        6.35        6.60      0.29 o
   2   8   3       27.37       26.09      1.20 o
   3   8   3       29.14       26.70      1.31 o
   4   8   3       16.04       16.31      1.19 o
   5   8   3       30.39       27.41      2.25 o
   6   8   3        2.10        1.83      0.48 o
   7   8   3        2.35        3.06      1.31 o
   8   8   3        0.98        0.85      0.59 o
   9   8   3        0.62       -0.05      0.83 o
  -9   9   3        2.19        3.11      0.88 o
  -8   9   3        1.51        0.61      0.62 o
  -7   9   3        8.94        9.73      1.00 o
  -6   9   3        2.42        2.21      0.70 o
  -5   9   3        0.74        0.94      0.38 o
  -4   9   3        5.78        5.02      0.42 o
  -3   9   3       29.59       27.67      0.95 o
  -2   9   3       81.72       83.04      1.77 o
  -1   9   3      133.63      123.87      2.27 o
   0   9   3       17.69       16.51      0.60 o
   1   9   3       23.38       23.73      0.92 o
   2   9   3       33.01       26.42      1.27 o
   3   9   3       12.06        9.86      0.84 o
   4   9   3       42.73       38.30      1.77 o
   5   9   3        5.73        4.37      0.77 o
   6   9   3       13.82       11.87      3.39 o
   7   9   3        0.50       -0.33      0.85 o
   8   9   3        0.22        0.56      0.53 o
   9   9   3        0.46        0.94      0.73 o
  -8  10   3        1.00        1.71      1.01 o
  -7  10   3        0.38        0.61      0.90 o
  -6  10   3        4.46        6.43      0.94 o
  -5  10   3        1.57        1.43      0.56 o
  -4  10   3       10.47        9.91      0.61 o
  -3  10   3        3.82        2.37      0.39 o
  -2  10   3       39.14       38.79      1.12 o
  -1  10   3        3.19        2.54      0.41 o
   0  10   3       15.19       13.29      0.59 o
   1  10   3        0.10        0.24      0.40 o
   2  10   3        5.96        4.54      0.70 o
   3  10   3        0.61        0.69      0.51 o
   4  10   3        4.51        4.04      0.72 o
   5  10   3        3.79        4.24      0.77 o
   6  10   3        0.49        0.24      0.76 o
   7  10   3        9.38       12.95      1.50 o
  -7  11   3        1.24        2.60      1.67 o
  -6  11   3        1.33        0.55      0.78 o
  -5  11   3        1.38        1.31      0.72 o
  -4  11   3        6.82        7.17      0.89 o
  -3  11   3        2.02        1.29      0.49 o
  -2  11   3        4.55        3.91      0.42 o
  -1  11   3        2.13        2.82      0.46 o
   0  11   3       22.34       23.77      0.83 o
   1  11   3        0.87        1.42      0.61 o
   2  11   3       11.20        9.77      1.04 o
   3  11   3        3.74        2.87      0.96 o
   4  11   3        4.50        3.75      0.92 o
   5  11   3        2.84        2.64      0.86 o
   6  11   3        6.68        6.06      1.50 o
   7  11   3        0.54        0.26      1.28 o
  -6  12   3        0.33        1.09      0.83 o
  -5  12   3        8.85       10.98      1.48 o
  -4  12   3        0.66        0.23      0.69 o
  -3  12   3        9.37        9.79      0.70 o
  -2  12   3        1.09        0.83      0.42 o
  -1  12   3       11.25       11.89      0.74 o
   0  12   3       14.97       15.70      0.78 o
   1  12   3        0.39        0.46      0.53 o
   2  12   3        0.43        0.51      0.62 o
   3  12   3        8.42        8.86      1.10 o
   4  12   3        0.51       -0.66      0.66 o
   5  12   3        5.48        6.96      2.37 o
   6  12   3        5.32        5.50      1.80 o
  -6  13   3        0.50        0.78      0.88 o
  -5  13   3        0.25       -0.04      0.90 o
  -4  13   3        3.01        2.23      0.96 o
  -3  13   3        2.80        2.25      0.93 o
  -2  13   3        0.86        1.44      0.49 o
  -1  13   3       10.46       12.12      0.78 o
   0  13   3        7.56        9.00      1.02 o
   1  13   3       18.48       17.04      1.52 o
   2  13   3        3.91        3.09      0.94 o
   3  13   3        0.74        1.54      0.72 o
   4  13   3        6.86        7.33      1.42 o
   5  13   3        5.02        5.53      1.21 o
  -6  14   3        2.83        3.58      1.54 o
  -5  14   3        0.35       -0.26      1.73 o
  -4  14   3        2.32        2.00      1.03 o
  -3  14   3        0.26        1.03      0.80 o
  -2  14   3        3.44        4.43      0.75 o
  -1  14   3        4.36        5.54      0.63 o
   0  14   3        3.46        4.38      1.05 o
   1  14   3        0.15        0.39      1.13 o
   2  14   3        0.04        0.54      0.87 o
   3  14   3        2.67        3.70      1.10 o
   4  14   3        6.18        8.06      1.82 o
   5  14   3        0.36        0.93      1.36 o
  -5  15   3        1.59        1.70      1.11 o
  -4  15   3        0.35       -0.01      1.19 o
  -3  15   3        3.53        5.79      1.14 o
  -2  15   3        0.87        0.64      0.69 o
  -1  15   3        1.54        1.82      0.49 o
   0  15   3        0.81       -0.30      0.97 o
   1  15   3        3.60        2.68      1.02 o
   2  15   3        0.23       -0.38      0.98 o
   3  15   3        0.77        1.33      1.04 o
   4  15   3        0.16        2.40      1.37 o
  -4  16   3        0.97        2.83      1.14 o
  -3  16   3        0.04        0.57      0.98 o
  -2  16   3        1.26        1.74      0.80 o
  -1  16   3        1.25        3.21      2.35 o
   0  16   3        0.35        0.75      0.77 o
   1  16   3        0.15       -0.67      0.96 o
   2  16   3        0.50        1.06      1.07 o
   3  16   3        0.05        1.41      1.30 o
 -10   0   4        0.60        0.18      0.76 o
  -9   0   4       23.09       23.95      1.72 o
  -8   0   4        6.24        4.68      0.86 o
  -7   0   4       31.20       33.24      2.55 o
  -6   0   4       36.49       39.31      1.66 o
  -5   0   4        9.76       10.24      0.85 o
  -4   0   4        4.47        5.63      0.34 o
  -3   0   4      113.55      127.33      2.94 o
  -2   0   4      537.30      532.37     12.84 o
  -1   0   4     1821.07     1971.07     38.30 o
   0   0   4       20.60       17.94      0.62 o
   1   0   4      126.44      113.45      3.35 o
   2   0   4      435.56      499.92     13.95 o
   3   0   4      595.45      632.09     21.58 o
   4   0   4       96.96      107.20      8.70 o
   5   0   4        7.50        8.71      0.94 o
   6   0   4      112.22      103.04      4.15 o
   7   0   4        0.30       -0.27      0.55 o
   8   0   4        0.03        0.19      0.71 o
   9   0   4        0.19       -0.01      0.92 o
  10   0   4        0.02       -0.74      1.11 o
 -11   1   4        0.53        0.37      1.66 o
 -10   1   4        7.23        6.49      0.81 o
  -9   1   4        1.49        2.52      0.58 o
  -8   1   4       10.25        9.11      0.76 o
  -7   1   4        0.08       -0.17      0.50 o
  -6   1   4        6.51        5.44      0.42 o
  -5   1   4        6.18        4.71      0.28 o
  -4   1   4       84.78       98.75      1.88 o
  -3   1   4      465.47      456.73      7.36 o
  -2   1   4      165.89      167.23      2.65 o
  -1   1   4       86.97       97.36      1.51 o
   0   1   4      682.37      718.61      9.94 o
   1   1   4       74.85       85.53      2.20 o
   2   1   4      502.07      544.85     10.72 o
   3   1   4       60.54       68.30      1.93 o
   4   1   4        5.42        5.24      0.44 o
   5   1   4       50.93       47.31      2.67 o
   6   1   4        7.73        6.74      0.67 o
   7   1   4        0.81        0.48      0.44 o
   8   1   4        9.62       11.51      1.23 o
   9   1   4        1.91        1.85      0.88 o
  10   1   4        0.46        0.83      1.16 o
 -11   2   4        2.89        2.35      1.02 o
 -10   2   4        4.00        5.61      0.86 o
  -9   2   4        0.02       -0.46      0.60 o
  -8   2   4        8.62        9.49      0.75 o
  -7   2   4        5.19        4.13      0.53 o
  -6   2   4        0.28       -0.24      0.24 o
  -5   2   4       24.14       26.26      0.66 o
  -4   2   4      184.57      195.35      3.50 o
  -3   2   4      199.34      214.40      3.57 o
  -2   2   4      593.26      668.46     10.15 o
  -1   2   4      684.27      707.29     10.73 o
   0   2   4      490.14      532.49      9.06 o
   1   2   4       53.31       52.64      1.19 o
   2   2   4      314.20      341.27      7.44 o
   3   2   4      158.95      191.90      4.32 o
   4   2   4       23.99       23.90      0.92 o
   5   2   4       71.65       70.05      2.37 o
   6   2   4       19.54       17.87      0.91 o
   7   2   4        4.68        4.65      0.89 o
   8   2   4        1.40        0.99      0.57 o
   9   2   4        4.14        8.67      1.09 o
  10   2   4        2.21        2.04      0.94 o
 -11   3   4        0.05        0.94      1.11 o
 -10   3   4        1.81        1.37      0.96 o
  -9   3   4        1.45        0.99      0.58 o
  -8   3   4        0.85        0.23      0.44 o
  -7   3   4        8.35        8.21      0.63 o
  -6   3   4       11.24       11.08      0.51 o
  -5   3   4       99.19      101.70      1.96 o
  -4   3   4       89.47       90.78      1.56 o
  -3   3   4       37.48       43.49      0.87 o
  -2   3   4      780.58      850.42     12.89 o
  -1   3   4       49.68       54.57      1.07 o
   0   3   4      416.62      471.84      8.05 o
   1   3   4       61.95       66.83      1.35 o
   2   3   4       58.63       64.02      2.02 o
   3   3   4        5.62        7.87      0.71 o
   4   3   4       26.67       28.55      1.10 o
   5   3   4       72.81       66.54      2.26 o
   6   3   4       34.20       32.33      1.11 o
   7   3   4        8.47        9.71      0.81 o
   8   3   4        0.04       -0.01      0.52 o
   9   3   4        1.53        1.26      0.62 o
  10   3   4        2.47        0.65      1.42 o
 -10   4   4        0.43        0.25      0.78 o
  -9   4   4        5.48        6.80      0.82 o
  -8   4   4        2.37        2.84      0.62 o
  -7   4   4       12.58       11.02      0.73 o
  -6   4   4       53.93       53.72      1.77 o
  -5   4   4       46.57       50.88      1.05 o
  -4   4   4       49.46       47.50      0.96 o
  -3   4   4       35.12       33.00      0.72 o
  -2   4   4      231.07      240.67      3.97 o
  -1   4   4      361.11      399.08      6.84 o
   0   4   4      397.11      431.65      7.37 o
   1   4   4      112.14      113.25      2.17 o
   2   4   4       15.48       15.35      0.53 o
   3   4   4       59.71       57.33      2.19 o
   4   4   4       57.32       53.44      1.40 o
   5   4   4        8.77        8.06      0.57 o
   6   4   4        2.51        3.02      0.55 o
   7   4   4        1.88        2.36      0.55 o
   8   4   4        7.41        8.76      1.35 o
   9   4   4        2.43        2.55      0.99 o
 -10   5   4        0.86        0.95      0.91 o
  -9   5   4        0.13       -0.53      0.53 o
  -8   5   4        3.01        2.38      0.63 o
  -7   5   4       22.59       23.10      1.21 o
  -6   5   4       16.97       17.65      0.63 o
  -5   5   4       17.62       18.72      0.60 o
  -4   5   4       64.20       61.38      1.14 o
  -3   5   4      129.32      144.16      2.47 o
  -2   5   4       92.32       92.51      1.74 o
  -1   5   4       45.75       43.25      0.90 o
   0   5   4      189.11      206.70      3.61 o
   1   5   4       67.70       73.30      1.45 o
   2   5   4       38.75       42.90      0.98 o
   3   5   4      120.39      119.75      2.75 o
   4   5   4       43.99       40.10      1.09 o
   5   5   4       54.35       50.36      1.84 o
   6   5   4        2.09        2.64      0.40 o
   7   5   4        2.84        2.88      0.44 o
   8   5   4        8.52        7.32      1.16 o
   9   5   4        1.18        1.04      0.97 o
  -9   6   4        3.29        5.51      1.15 o
  -8   6   4       10.55       12.19      1.41 o
  -7   6   4        6.40        6.42      0.82 o
  -6   6   4       68.01       69.72      1.60 o
  -5   6   4        6.55        7.34      0.39 o
  -4   6   4       32.78       31.09      0.75 o
  -3   6   4       27.03       29.99      0.79 o
  -2   6   4      135.18      129.43      2.37 o
  -1   6   4       75.76       83.80      1.58 o
   0   6   4       82.85       91.37      1.82 o
   1   6   4      198.18      197.77      4.40 o
   2   6   4       16.45       18.01      0.69 o
   3   6   4       40.03       38.21      1.27 o
   4   6   4        1.44        1.02      0.38 o
   5   6   4       15.53       13.72      0.94 o
   6   6   4        0.93        0.91      0.49 o
   7   6   4        3.16        3.74      0.69 o
   8   6   4       11.91       13.62      3.94 o
  -9   7   4        5.39        6.46      1.22 o
  -8   7   4        0.44        0.04      1.26 o
  -7   7   4        2.53        2.59      0.55 o
  -6   7   4       10.35       11.11      0.63 o
  -5   7   4      100.43       95.79      2.24 o
  -4   7   4       14.81       14.60      0.64 o
  -3   7   4      191.43      180.74      4.11 o
  -2   7   4       43.03       42.04      1.06 o
  -1   7   4       48.65       52.02      1.06 o
   0   7   4       25.02       23.40      0.55 o
   1   7   4        0.74        0.97      0.28 o
   2   7   4       24.40       23.41      0.81 o
   3   7   4       31.31       30.38      0.99 o
   4   7   4       25.71       22.52      0.93 o
   5   7   4        5.88        6.37      0.67 o
   6   7   4        2.93        3.76      0.82 o
   7   7   4        8.37        9.35      1.27 o
   8   7   4        1.80        0.98      0.60 o
  -9   8   4        4.39        8.25      2.12 o
  -8   8   4        3.05        3.26      0.75 o
  -7   8   4        0.16        0.27      0.49 o
  -6   8   4        3.91        3.60      0.63 o
  -5   8   4       34.76       35.90      1.24 o
  -4   8   4       44.36       40.87      1.29 o
  -3   8   4       47.60       45.72      1.14 o
  -2   8   4        9.15       10.40      0.52 o
  -1   8   4       11.17       10.34      0.45 o
   0   8   4       80.28       79.55      1.77 o
   1   8   4       62.26       54.93      1.58 o
   2   8   4       23.02       17.17      1.07 o
   3   8   4        1.59        0.06      0.46 o
   4   8   4        1.32        1.41      0.30 o
   5   8   4       17.80       16.44      1.43 o
   6   8   4        4.63        4.49      1.12 o
   7   8   4        5.33        6.57      1.35 o
   8   8   4        0.37        0.44      0.58 o
   9   8   4        1.46        0.45      0.86 o
  -9   9   4        0.25        2.81      1.45 o
  -8   9   4        3.31        4.30      0.77 o
  -7   9   4        0.07        0.29      0.52 o
  -6   9   4        1.80        1.86      0.49 o
  -5   9   4        5.66        5.61      0.55 o
  -4   9   4        1.55        1.17      0.38 o
  -3   9   4        0.77        0.29      0.30 o
  -2   9   4        9.49        8.70      0.45 o
  -1   9   4        3.40        3.54      0.34 o
   0   9   4       13.68       11.44      0.76 o
   1   9   4        0.27        1.38      0.25 o
   2   9   4       21.86       17.28      1.05 o
   3   9   4        5.51        4.05      0.77 o
   4   9   4       26.49       23.53      1.55 o
   5   9   4        7.88        6.33      1.98 o
   6   9   4        1.33        1.49      1.49 o
   7   9   4        7.66        8.63      1.46 o
   8   9   4        0.23        0.07      0.58 o
   9   9   4        0.13        0.81      0.73 o
  -8  10   4        3.39        3.27      1.20 o
  -7  10   4        1.23        1.52      0.83 o
  -6  10   4        3.11        2.86      0.67 o
  -5  10   4        2.76        3.35      0.55 o
  -4  10   4        1.39        0.93      0.49 o
  -3  10   4        6.95        7.94      0.59 o
  -2  10   4       30.08       32.51      1.11 o
  -1  10   4       14.56       15.15      0.73 o
   0  10   4       16.18       18.31      0.78 o
   1  10   4        5.09        4.87      0.82 o
   2  10   4       10.01        8.77      1.08 o
   3  10   4       10.32        8.51      1.21 o
   4  10   4        4.71        4.59      0.75 o
   5  10   4        0.54        0.71      0.76 o
   6  10   4       25.48       25.43      4.15 o
   7  10   4        0.04        0.09      0.84 o
  -7  11   4        2.21        2.29      1.14 o
  -6  11   4        3.89        3.73      0.93 o
  -5  11   4        2.84        3.18      0.61 o
  -4  11   4        2.46        3.04      0.56 o
  -3  11   4        8.72        7.80      0.67 o
  -2  11   4        0.82        0.54      0.37 o
  -1  11   4       17.68       17.89      1.00 o
   0  11   4        6.49        6.71      0.48 o
   1  11   4        1.24        0.91      0.60 o
   2  11   4        0.01       -0.05      0.61 o
   3  11   4        0.11        0.31      0.86 o
   4  11   4        0.03       -0.10      0.59 o
   5  11   4        9.40        8.65      2.42 o
   6  11   4        2.09        3.81      1.53 o
   7  11   4        1.29        1.31      1.43 o
  -7  12   4        1.78        1.19      1.84 o
  -6  12   4        0.51        0.12      0.81 o
  -5  12   4        0.07       -0.69      0.69 o
  -4  12   4       13.20       15.80      1.61 o
  -3  12   4        3.93        4.41      0.69 o
  -2  12   4        4.32        4.71      0.61 o
  -1  12   4        1.46        1.16      0.48 o
   0  12   4        2.99        3.17      0.52 o
   1  12   4        8.90        7.80      1.48 o
   2  12   4        4.46        4.41      0.89 o
   3  12   4        2.45        2.71      0.87 o
   4  12   4        6.03        7.56      2.04 o
   5  12   4        2.97        0.60      1.32 o
  -7  13   4        0.05       -0.93      1.82 o
  -6  13   4        3.22        4.42      1.05 o
  -5  13   4        2.36        1.97      0.90 o
  -4  13   4        1.28        1.17      0.93 o
  -3  13   4        3.16        2.89      0.77 o
  -2  13   4        3.44        3.45      0.59 o
  -1  13   4        0.18       -0.11      0.43 o
   0  13   4        4.17        3.72      0.56 o
   1  13   4        3.73        4.45      1.06 o
   2  13   4        3.75        4.73      0.82 o
   3  13   4        4.74        4.55      1.70 o
   4  13   4        7.61        8.47      2.89 o
   5  13   4        6.19        3.31      1.67 o
  -6  14   4        0.11       -0.01      1.12 o
  -5  14   4        3.56        2.84      3.09 o
  -4  14   4        1.32        1.52      1.25 o
  -3  14   4        2.54        2.45      1.15 o
  -2  14   4        1.72        2.69      0.60 o
  -1  14   4        0.41       -0.23      0.45 o
   0  14   4        6.39        7.51      1.24 o
   1  14   4        3.43        4.40      1.06 o
   2  14   4        2.19        2.48      1.02 o
   3  14   4        8.46        8.83      1.38 o
   4  14   4        0.56        2.54      1.06 o
  -5  15   4        0.34        0.80      1.09 o
  -4  15   4        0.56        0.55      1.36 o
  -3  15   4        1.82        1.45      1.82 o
  -2  15   4        1.46        1.98      0.68 o
  -1  15   4        0.10        0.02      0.47 o
   0  15   4        0.52       -0.17      0.92 o
   1  15   4        0.21       -0.45      2.27 o
   2  15   4        0.70        0.36      1.65 o
   3  15   4        1.50        3.30      1.17 o
   4  15   4        0.01       -0.20      1.41 o
  -3  16   4        1.01        1.78      1.06 o
  -2  16   4        0.13        0.54      1.03 o
  -1  16   4        0.07        0.24      0.74 o
   0  16   4        0.44       -0.97      0.97 o
   1  16   4        3.88        5.55      1.28 o
   2  16   4        0.85        1.35      1.11 o
 -10   0   5        0.04       -0.16      0.80 o
  -9   0   5        0.38        0.58      0.75 o
  -8   0   5        2.13        2.18      0.71 o
  -7   0   5        0.27        0.13      0.54 o
  -6   0   5        0.20       -0.37      0.37 o
  -5   0   5        0.01       -0.20      0.20 o
  -4   0   5      114.62      121.60      2.89 o
  -3   0   5       28.13       26.63      0.94 o
  -2   0   5        0.21        0.34      0.22 o
  -1   0   5        1.37        1.35      0.35 o
   0   0   5       30.24       32.84      1.42 o
   1   0   5      398.94      411.08     14.16 o
   2   0   5      263.80      288.55      8.25 o
   3   0   5        4.31        5.68      0.90 o
   4   0   5        2.03        2.37      0.53 o
   5   0   5        5.08        3.90      0.97 o
   6   0   5       60.45       47.66      3.31 o
   7   0   5       10.92       11.04      1.12 o
   8   0   5        9.86        7.63      1.06 o
   9   0   5        1.55        1.68      1.12 o
 -11   1   5        4.12        6.00      2.14 o
 -10   1   5        3.56        2.76      0.68 o
  -9   1   5        6.38        7.20      0.77 o
  -8   1   5       11.90       12.04      0.83 o
  -7   1   5       44.60       45.42      1.45 o
  -6   1   5        7.42        5.77      0.40 o
  -5   1   5       98.98       94.66      2.00 o
  -4   1   5       56.28       60.55      1.27 o
  -3   1   5      322.63      332.90      5.79 o
  -2   1   5      365.10      385.50      6.26 o
  -1   1   5     1349.93     1445.09     24.38 o
   0   1   5      614.93      664.70     10.66 o
   1   1   5      242.23      257.08      5.68 o
   2   1   5      333.93      366.16      7.32 o
   3   1   5       93.63       96.23      2.62 o
   4   1   5        2.86        2.91      0.59 o
   5   1   5       28.52       27.47      1.80 o
   6   1   5       33.74       32.34      5.03 o
   7   1   5        5.71        5.79      0.69 o
   8   1   5        0.31        0.51      0.60 o
   9   1   5        1.90        1.99      1.14 o
 -11   2   5        0.57        1.91      1.76 o
 -10   2   5        2.58        1.89      0.83 o
  -9   2   5        2.78        2.05      0.60 o
  -8   2   5        1.37        1.37      0.50 o
  -7   2   5       18.83       18.66      0.86 o
  -6   2   5       29.81       24.60      0.80 o
  -5   2   5      114.81      114.68      2.07 o
  -4   2   5       79.19       73.78      1.62 o
  -3   2   5      473.58      500.04      8.60 o
  -2   2   5      281.82      298.78      5.20 o
  -1   2   5       91.88       99.73      1.74 o
   0   2   5      335.08      352.82      6.08 o
   1   2   5        5.26        5.28      0.27 o
   2   2   5       64.02       73.02      1.81 o
   3   2   5       28.68       31.36      1.32 o
   4   2   5        4.40        3.42      0.42 o
   5   2   5        5.08        3.41      0.55 o
   6   2   5        8.21        6.17      0.81 o
   7   2   5       17.64       16.18      1.32 o
   8   2   5        6.67        8.83      1.01 o
   9   2   5        0.92        1.44      0.69 o
  10   2   5        0.85        1.58      1.20 o
 -11   3   5        2.95        2.02      1.34 o
 -10   3   5        0.02        0.10      0.75 o
  -9   3   5        6.21        5.90      0.81 o
  -8   3   5       13.81       14.63      0.91 o
  -7   3   5       45.03       41.75      1.30 o
  -6   3   5      127.34      121.22      2.50 o
  -5   3   5       72.76       73.39      1.47 o
  -4   3   5       44.09       51.25      1.12 o
  -3   3   5        7.19        8.62      0.36 o
  -2   3   5      760.75      787.49     12.62 o
  -1   3   5        0.31        0.44      0.23 o
   0   3   5      220.70      218.07      4.08 o
   1   3   5      320.00      335.09      6.19 o
   2   3   5       50.20       54.30      1.40 o
   3   3   5       36.05       37.69      1.71 o
   4   3   5       11.50       10.76      0.72 o
   5   3   5       52.72       54.80      3.82 o
   6   3   5       24.90       25.85      3.23 o
   7   3   5        3.46        3.58      0.71 o
   8   3   5        0.64        0.54      0.58 o
   9   3   5        1.04        1.62      0.68 o
 -10   4   5        4.33        3.17      0.79 o
  -9   4   5        1.22        1.10      0.59 o
  -8   4   5        2.13        2.84      0.64 o
  -7   4   5        6.72        6.57      0.50 o
  -6   4   5        9.25       10.87      0.49 o
  -5   4   5       35.21       31.80      0.83 o
  -4   4   5       16.34       13.76      0.46 o
  -3   4   5       83.57       92.91      1.69 o
  -2   4   5        6.27        7.48      0.40 o
  -1   4   5       32.36       34.53      0.77 o
   0   4   5       23.28       24.43      0.64 o
   1   4   5       59.10       61.54      1.29 o
   2   4   5        6.22        5.39      0.30 o
   3   4   5      100.73      101.33      2.42 o
   4   4   5      309.18      294.44     10.46 o
   5   4   5       19.79       17.90      1.11 o
   6   4   5        7.53        7.07      0.99 o
   7   4   5        3.46        3.21      0.60 o
   8   4   5        5.61        4.99      1.05 o
   9   4   5        1.73        2.22      1.00 o
 -10   5   5        1.40        1.99      1.04 o
  -9   5   5        7.18        7.75      0.89 o
  -8   5   5       14.66       16.28      1.11 o
  -7   5   5       17.76       19.46      0.88 o
  -6   5   5       88.97       88.18      2.07 o
  -5   5   5        0.19       -0.01      0.24 o
  -4   5   5        5.74        4.49      0.33 o
  -3   5   5        8.79        8.21      0.34 o
  -2   5   5        7.54        9.53      0.37 o
  -1   5   5       26.86       30.79      0.72 o
   0   5   5       62.33       65.63      1.37 o
   1   5   5       27.12       26.60      0.66 o
   2   5   5      106.48       97.01      2.31 o
   3   5   5      117.52      103.62      2.78 o
   4   5   5        1.62        1.82      0.31 o
   5   5   5        3.30        3.59      0.45 o
   6   5   5        2.02        1.61      0.39 o
   7   5   5        2.13        2.53      0.94 o
   8   5   5        5.54        5.64      1.12 o
   9   5   5        0.32       -1.08      1.08 o
  -9   6   5        4.29        2.95      1.19 o
  -8   6   5        6.31        7.42      0.80 o
  -7   6   5        0.92        0.89      0.41 o
  -6   6   5        5.93        6.95      0.47 o
  -5   6   5       16.98       15.29      0.57 o
  -4   6   5        0.55        0.41      0.26 o
  -3   6   5       63.10       69.19      1.52 o
  -2   6   5        0.05        0.16      0.16 o
  -1   6   5       41.03       45.08      0.96 o
   0   6   5       12.96       14.44      0.46 o
   1   6   5       45.87       45.82      0.99 o
   2   6   5        0.98        1.00      0.29 o
   3   6   5       42.55       40.33      1.63 o
   4   6   5        6.42        6.36      0.64 o
   5   6   5       42.24       34.81      1.55 o
   6   6   5        1.38        1.45      0.54 o
   7   6   5        6.20        6.84      0.86 o
   8   6   5        2.26        2.37      1.24 o
  -9   7   5        1.13        1.60      1.10 o
  -8   7   5       13.50       12.71      1.45 o
  -7   7   5        9.53        9.56      0.60 o
  -6   7   5        8.32        7.78      0.56 o
  -5   7   5       57.44       54.30      1.47 o
  -4   7   5       46.78       46.56      1.27 o
  -3   7   5       16.91       18.34      0.69 o
  -2   7   5       33.05       31.28      0.77 o
  -1   7   5       24.44       23.29      0.61 o
   0   7   5       12.50       11.66      0.46 o
   1   7   5       47.83       49.28      1.30 o
   2   7   5        6.70        6.59      0.43 o
   3   7   5       31.25       25.16      1.08 o
   4   7   5       50.87       44.46      1.57 o
   5   7   5        4.56        4.57      0.71 o
   6   7   5        1.02        0.22      0.50 o
   7   7   5        0.54        0.42      0.54 o
   8   7   5        0.80        1.58      1.21 o
  -9   8   5        5.05        3.81      1.48 o
  -8   8   5        3.06        2.24      0.82 o
  -7   8   5        0.57        0.63      0.46 o
  -6   8   5        4.26        4.19      0.48 o
  -5   8   5       11.56       12.44      0.73 o
  -4   8   5       12.13       13.08      0.71 o
  -3   8   5        7.05        8.10      0.48 o
  -2   8   5       13.33       13.29      0.62 o
  -1   8   5       17.01       16.54      0.68 o
   0   8   5       71.47       72.92      1.83 o
   1   8   5       36.55       32.20      1.09 o
   2   8   5       31.21       25.92      0.93 o
   3   8   5        6.35        6.82      0.45 o
   4   8   5        0.53        0.49      0.26 o
   5   8   5        6.33        5.33      0.74 o
   6   8   5        1.87        1.24      0.46 o
   7   8   5        1.34        1.52      0.65 o
   8   8   5        0.28       -0.01      0.74 o
  -9   9   5        3.02        1.64      1.45 o
  -8   9   5        2.84        2.63      0.90 o
  -7   9   5        0.74       -0.48      0.67 o
  -6   9   5        1.29        2.08      0.52 o
  -5   9   5       11.43       10.98      0.71 o
  -4   9   5        4.43        3.70      0.47 o
  -3   9   5       26.84       28.29      0.95 o
  -2   9   5        0.45       -0.19      0.28 o
  -1   9   5       43.72       42.24      1.22 o
   0   9   5       28.14       29.62      1.48 o
   1   9   5       62.36       61.90      1.80 o
   2   9   5       13.56       11.77      0.61 o
   3   9   5        5.51        4.56      1.06 o
   4   9   5        6.39        3.83      0.74 o
   5   9   5        5.42        2.99      0.94 o
   6   9   5        5.76        4.09      1.09 o
   7   9   5        1.42        1.82      0.42 o
   8   9   5        0.21       -0.05      0.44 o
  -8  10   5        1.22        0.57      1.03 o
  -7  10   5        0.01       -0.53      0.71 o
  -6  10   5        3.93        4.56      0.81 o
  -5  10   5        4.70        4.80      0.57 o
  -4  10   5       16.59       19.24      1.03 o
  -3  10   5        9.57       11.10      0.76 o
  -2  10   5       12.80       13.51      0.63 o
  -1  10   5        2.80        2.41      0.40 o
   0  10   5       24.61       23.79      1.09 o
   1  10   5        1.31        1.65      0.29 o
   2  10   5       10.95        9.88      0.87 o
   3  10   5       11.73       10.81      0.95 o
   4  10   5        1.61        1.66      0.70 o
   5  10   5        5.99        4.94      1.06 o
   6  10   5        1.91        4.18      1.15 o
   7  10   5        2.25        2.60      1.49 o
  -7  11   5        1.06       -0.22      1.13 o
  -6  11   5        1.11        0.35      0.59 o
  -5  11   5        2.09        2.00      0.62 o
  -4  11   5       10.47       11.93      1.10 o
  -3  11   5        3.95        2.57      0.56 o
  -2  11   5       19.24       21.25      1.33 o
  -1  11   5        8.08        8.22      0.59 o
   0  11   5        9.59       10.40      0.62 o
   1  11   5        3.94        3.06      0.75 o
   2  11   5        5.51        5.47      0.93 o
   3  11   5        7.20        6.26      0.99 o
   4  11   5        0.08        1.09      0.66 o
   5  11   5        0.17        0.65      0.94 o
   6  11   5        7.07        9.57      1.89 o
  -7  12   5        0.41       -0.92      1.79 o
  -6  12   5        1.42        1.27      0.87 o
  -5  12   5        0.81        0.18      0.58 o
  -4  12   5        4.68        5.65      0.72 o
  -3  12   5        4.10        4.91      0.75 o
  -2  12   5        9.05       11.04      0.81 o
  -1  12   5        1.82        1.40      0.48 o
   0  12   5        0.35       -0.09      0.35 o
   1  12   5        2.69        1.55      0.74 o
   2  12   5        4.19        3.51      1.73 o
   3  12   5        4.93        5.03      2.33 o
   4  12   5        2.09        1.84      1.32 o
   5  12   5        5.75        4.75      1.58 o
  -7  13   5        0.37        1.19      2.17 o
  -6  13   5        0.35        0.66      0.93 o
  -5  13   5        4.19        5.65      1.28 o
  -4  13   5        0.90        0.91      0.64 o
  -3  13   5        1.09        1.96      0.75 o
  -2  13   5        3.85        2.81      0.61 o
  -1  13   5        3.05        5.22      0.62 o
   0  13   5       12.75       15.48      0.96 o
   1  13   5        3.51        4.39      1.31 o
   2  13   5        1.91        1.69      0.84 o
   3  13   5        4.41        2.44      1.01 o
   4  13   5        2.26        2.54      1.02 o
  -6  14   5        2.09        1.47      1.90 o
  -5  14   5        0.01        0.35      1.07 o
  -4  14   5        1.15        1.19      3.07 o
  -3  14   5        1.83        1.50      0.67 o
  -2  14   5        0.09       -0.13      0.71 o
  -1  14   5        1.75        2.47      0.54 o
   0  14   5        4.58        4.73      1.17 o
   1  14   5        2.47        2.44      1.32 o
   2  14   5        3.97        5.46      2.91 o
   3  14   5        1.51        2.66      1.14 o
   4  14   5        2.14        3.04      1.14 o
  -5  15   5        2.78        2.50      1.31 o
  -4  15   5        0.36        0.85      1.12 o
  -3  15   5        0.36        1.16      1.44 o
  -2  15   5        0.12       -0.37      0.54 o
  -1  15   5        0.65        1.33      0.52 o
   0  15   5        1.20        0.99      1.04 o
   1  15   5        5.77        7.25      1.37 o
   2  15   5        0.63        1.18      1.04 o
   3  15   5        0.04        0.85      1.45 o
  -3  16   5        1.24        2.14      0.98 o
  -2  16   5        0.03        0.26      0.63 o
  -1  16   5        1.16        0.15      1.13 o
   0  16   5        1.16        2.51      1.33 o
   1  16   5        0.23        1.40      1.16 o
 -10   0   6        3.73        3.01      0.96 o
  -9   0   6        8.80        9.59      1.19 o
  -8   0   6       14.84       16.02      1.37 o
  -7   0   6       14.33       11.84      1.04 o
  -6   0   6       90.57       86.97      3.00 o
  -5   0   6       70.01       72.22      2.39 o
  -4   0   6        4.31        4.84      0.58 o
  -3   0   6       85.26       80.83      2.26 o
  -2   0   6        0.60        1.35      0.39 o
  -1   0   6       85.99      105.80      2.80 o
   0   0   6        0.39       -0.18      0.18 o
   1   0   6       24.71       21.47      1.20 o
   2   0   6       68.37       81.13      2.65 o
   3   0   6       10.16       14.05      1.22 o
   4   0   6       14.85       13.94      1.46 o
   5   0   6       24.15       22.83      2.06 o
   6   0   6       17.43       21.80      2.20 o
   7   0   6        0.84        2.03      0.83 o
   8   0   6        0.00       -0.23      0.70 o
   9   0   6        0.08       -1.03      1.03 o
 -11   1   6        0.51       -0.19      1.49 o
 -10   1   6        2.24        2.09      0.66 o
  -9   1   6        3.58        3.60      0.64 o
  -8   1   6       11.47       14.22      0.91 o
  -7   1   6        7.58        7.11      0.55 o
  -6   1   6       28.81       28.00      0.86 o
  -5   1   6      353.31      358.36      6.95 o
  -4   1   6       22.98       23.44      0.67 o
  -3   1   6      161.73      155.08      2.68 o
  -2   1   6      212.93      213.31      3.80 o
  -1   1   6       21.56       23.05      0.60 o
   0   1   6       84.78       89.29      1.71 o
   1   1   6       66.13       74.46      2.11 o
   2   1   6       14.41       20.10      0.78 o
   3   1   6       23.53       26.62      1.03 o
   4   1   6        5.79        5.47      0.61 o
   5   1   6       30.83       23.61      1.54 o
   6   1   6        1.46        2.64      0.76 o
   7   1   6        4.39        2.63      0.94 o
   8   1   6        7.36        9.16      1.11 o
   9   1   6        2.76        7.02      1.10 o
 -10   2   6        0.36       -0.27      0.64 o
  -9   2   6        0.73        0.61      0.55 o
  -8   2   6        6.13        6.12      0.67 o
  -7   2   6        7.71        6.57      0.58 o
  -6   2   6      144.16      147.22      3.00 o
  -5   2   6      176.68      180.63      3.35 o
  -4   2   6      151.15      158.31      2.93 o
  -3   2   6      106.82      101.81      1.84 o
  -2   2   6       89.72       98.02      1.87 o
  -1   2   6      156.32      155.70      2.83 o
   0   2   6       17.68       18.74      0.58 o
   1   2   6      104.07      107.72      2.16 o
   2   2   6        8.65        8.45      0.46 o
   3   2   6       35.80       41.42      2.77 o
   4   2   6        6.40        6.10      0.62 o
   5   2   6        2.42        2.34      0.65 o
   6   2   6       13.48       13.83      2.04 o
   7   2   6        0.83        0.37      0.61 o
   8   2   6        0.73        0.87      0.62 o
   9   2   6        1.98        1.12      0.70 o
 -10   3   6        3.56        4.59      0.86 o
  -9   3   6        0.42       -0.14      0.58 o
  -8   3   6        2.05        1.74      0.49 o
  -7   3   6       24.88       22.97      1.11 o
  -6   3   6       12.07       12.39      0.60 o
  -5   3   6       14.45       13.12      0.57 o
  -4   3   6       73.97       76.11      1.71 o
  -3   3   6      263.09      275.37      4.87 o
  -2   3   6      183.16      178.42      3.45 o
  -1   3   6       51.73       58.52      1.29 o
   0   3   6       94.01       98.85      1.87 o
   1   3   6       28.86       31.22      0.87 o
   2   3   6        9.21        9.31      0.49 o
   3   3   6       78.97       70.70      2.81 o
   4   3   6       19.67       18.62      1.01 o
   5   3   6       39.04       39.97      1.94 o
   6   3   6       13.57       15.43      2.74 o
   7   3   6        4.61        2.97      0.69 o
   8   3   6        2.51        2.54      0.94 o
   9   3   6        0.12        0.27      1.30 o
 -10   4   6        1.09        1.82      0.79 o
  -9   4   6        2.97        2.00      0.67 o
  -8   4   6        9.22        9.32      0.79 o
  -7   4   6        4.86        5.10      0.77 o
  -6   4   6       28.12       26.39      0.91 o
  -5   4   6        8.22        7.44      0.45 o
  -4   4   6       33.10       31.50      0.87 o
  -3   4   6       33.47       35.01      0.85 o
  -2   4   6       35.19       33.74      0.87 o
  -1   4   6      103.86      116.85      2.33 o
   0   4   6      414.48      440.57      7.58 o
   1   4   6       57.13       55.85      1.23 o
   2   4   6      167.03      167.94      4.11 o
   3   4   6       84.32       78.85      2.83 o
   4   4   6       21.82       18.27      0.99 o
   5   4   6       16.58       18.00      1.13 o
   6   4   6       12.39       13.88      2.60 o
   7   4   6        2.09        1.51      0.67 o
   8   4   6        2.76        1.66      0.86 o
   9   4   6        0.35        1.30      1.49 o
 -10   5   6        4.16        4.87      1.43 o
  -9   5   6        3.54        4.61      0.81 o
  -8   5   6        2.44        2.23      0.56 o
  -7   5   6        0.89        1.16      0.42 o
  -6   5   6       16.20       15.19      0.72 o
  -5   5   6        0.26       -0.03      0.24 o
  -4   5   6       30.78       33.44      0.91 o
  -3   5   6       12.65       12.02      0.73 o
  -2   5   6        0.90        1.04      0.24 o
  -1   5   6       11.32       10.24      0.43 o
   0   5   6      124.24      123.13      2.43 o
   1   5   6       45.39       46.57      1.06 o
   2   5   6       99.13       97.36      2.14 o
   3   5   6      111.77      103.74      2.53 o
   4   5   6       34.77       32.85      1.87 o
   5   5   6        9.31        8.84      0.67 o
   6   5   6        7.87        9.58      0.84 o
   7   5   6        5.28        4.05      1.06 o
   8   5   6        7.04        8.22      1.30 o
  -9   6   6        5.01        4.53      0.80 o
  -8   6   6        1.69        0.78      0.48 o
  -7   6   6        3.85        4.44      0.55 o
  -6   6   6        4.56        4.21      0.41 o
  -5   6   6       20.67       18.91      0.66 o
  -4   6   6       12.88       13.03      0.61 o
  -3   6   6       10.49       11.71      0.50 o
  -2   6   6       18.74       20.46      0.71 o
  -1   6   6       62.19       61.40      1.36 o
   0   6   6       35.92       39.08      0.94 o
   1   6   6      161.80      154.48      3.24 o
   2   6   6        3.60        2.86      0.25 o
   3   6   6       19.80       18.16      0.67 o
   4   6   6       38.00       31.25      1.34 o
   5   6   6        8.49        9.56      0.97 o
   6   6   6        5.57        4.41      1.20 o
   7   6   6        8.89        7.83      2.00 o
   8   6   6        0.26        0.25      1.61 o
  -9   7   6        3.99        4.83      1.20 o
  -8   7   6        2.30        2.16      0.77 o
  -7   7   6        3.86        3.23      0.50 o
  -6   7   6        5.34        5.22      0.53 o
  -5   7   6       10.57       11.42      0.63 o
  -4   7   6       24.98       21.97      1.08 o
  -3   7   6       13.46       11.70      0.57 o
  -2   7   6      107.85      102.66      2.31 o
  -1   7   6       40.38       40.34      1.09 o
   0   7   6      134.28      115.71      2.30 o
   1   7   6        4.47        4.10      0.26 o
   2   7   6        9.55        9.89      0.59 o
   3   7   6       11.46       11.73      0.66 o
   4   7   6        0.03       -0.21      0.34 o
   5   7   6        6.96        7.85      0.61 o
   6   7   6        2.24        2.52      0.63 o
   7   7   6        3.66        3.05      0.87 o
  -9   8   6        0.59        0.82      1.19 o
  -8   8   6        2.78        1.75      0.82 o
  -7   8   6        1.41        0.82      0.59 o
  -6   8   6       21.05       21.27      1.08 o
  -5   8   6       17.00       16.60      0.86 o
  -4   8   6       25.66       24.51      0.99 o
  -3   8   6        6.24        4.59      0.41 o
  -2   8   6       24.34       24.74      0.83 o
  -1   8   6      162.38      149.65      3.20 o
   0   8   6       16.54       13.73      0.61 o
   1   8   6        1.98        2.60      0.50 o
   2   8   6        6.31        6.14      0.47 o
   3   8   6       11.71       11.10      0.64 o
   4   8   6        1.50        0.77      0.33 o
   5   8   6        1.83        1.50      0.38 o
   6   8   6        1.48        1.36      0.48 o
   7   8   6        1.38        1.20      0.49 o
   8   8   6        0.23       -0.06      0.75 o
  -8   9   6        2.67        3.84      0.94 o
  -7   9   6        2.71        2.96      0.69 o
  -6   9   6        0.09       -0.10      0.43 o
  -5   9   6       15.84       15.81      0.86 o
  -4   9   6       17.64       18.46      0.88 o
  -3   9   6       12.09       11.23      0.70 o
  -2   9   6        1.31        1.88      0.43 o
  -1   9   6        0.56        0.38      0.30 o
   0   9   6       12.89       11.50      0.68 o
   1   9   6        3.86        3.74      0.41 o
   2   9   6       28.48       26.57      0.99 o
   3   9   6        2.43        2.48      0.33 o
   4   9   6        4.71        5.90      0.42 o
   5   9   6        0.12        0.22      0.30 o
   6   9   6        9.37       10.70      1.28 o
   7   9   6        1.25        2.09      0.46 o
   8   9   6        0.20       -0.19      0.76 o
  -8  10   6        0.60        1.35      1.03 o
  -7  10   6        2.25        2.37      0.94 o
  -6  10   6        0.80       -0.13      0.58 o
  -5  10   6        3.22        2.15      0.63 o
  -4  10   6        4.37        4.39      0.64 o
  -3  10   6       43.67       45.44      1.74 o
  -2  10   6        6.01        7.39      0.71 o
  -1  10   6       12.79       12.27      0.81 o
   0  10   6       17.39       18.13      1.00 o
   1  10   6        0.75        0.36      0.30 o
   2  10   6       22.67       22.34      2.35 o
   3  10   6        5.69        4.31      1.03 o
   4  10   6        0.42        0.26      0.73 o
   5  10   6        7.78        5.92      2.25 o
   6  10   6        3.60        3.82      1.14 o
  -8  11   6        0.19       -0.44      1.68 o
  -7  11   6        1.05        1.31      1.49 o
  -6  11   6        3.98        5.48      0.81 o
  -5  11   6        3.69        2.48      0.68 o
  -4  11   6        5.20        5.36      0.72 o
  -3  11   6       14.05       13.43      0.87 o
  -2  11   6        9.64       11.57      0.88 o
  -1  11   6        0.63        0.48      0.38 o
   0  11   6        0.22        0.05      0.53 o
   1  11   6        2.30        1.92      0.36 o
   2  11   6        1.91        1.65      1.08 o
   3  11   6       13.20       11.49      2.11 o
   4  11   6        0.55        1.01      0.83 o
   5  11   6        3.34        2.37      1.08 o
   6  11   6        0.20        0.49      1.39 o
  -8  12   6        0.44        0.16      1.88 o
  -7  12   6        0.11       -1.74      1.74 o
  -6  12   6        1.41        0.21      0.67 o
  -5  12   6        0.26        0.76      0.63 o
  -4  12   6       10.90       11.55      1.22 o
  -3  12   6        9.54       12.08      1.06 o
  -2  12   6        6.13        7.45      0.73 o
  -1  12   6        0.47        0.60      0.48 o
   0  12   6        1.11        0.73      0.39 o
   1  12   6        2.35        2.51      0.82 o
   2  12   6       18.38       19.74      4.37 o
   3  12   6        4.86        4.39      1.31 o
   4  12   6        0.24       -0.30      1.18 o
  -7  13   6        0.80        0.60      2.05 o
  -6  13   6        0.05        0.12      0.94 o
  -5  13   6        0.55        0.83      0.72 o
  -4  13   6        3.07        4.51      0.82 o
  -3  13   6        1.13        2.31      1.19 o
  -2  13   6        0.08       -0.50      0.50 o
  -1  13   6        0.98        0.85      0.52 o
   0  13   6        5.35        7.23      0.61 o
   1  13   6        1.46        1.77      1.23 o
   2  13   6        2.85        3.18      1.50 o
   3  13   6        4.93        6.44      2.42 o
   4  13   6        2.27        1.73      1.31 o
  -6  14   6        1.02        2.03      1.22 o
  -5  14   6        0.57        0.51      1.10 o
  -4  14   6        0.13        0.27      0.72 o
  -3  14   6        0.03       -0.57      0.65 o
  -2  14   6        0.50       -0.24      0.57 o
  -1  14   6        1.54        1.27      0.54 o
   0  14   6        1.22        0.37      0.98 o
   1  14   6        6.25        6.85      2.06 o
   2  14   6        1.33        0.38      1.33 o
   3  14   6        1.89        1.31      1.46 o
  -4  15   6        0.91        1.29      1.11 o
  -3  15   6        0.35        1.02      0.74 o
  -2  15   6        2.25        2.95      0.96 o
  -1  15   6        0.22        0.11      0.48 o
   0  15   6        0.90        0.71      1.17 o
   1  15   6        1.36        1.72      1.16 o
   2  15   6        1.04        0.49      1.46 o
   3  15   6        0.35        2.44      1.21 o
  -1  16   6        0.07        0.63      1.15 o
   0  16   6        0.19       -1.27      1.96 o
 -10   0   7        0.10       -0.06      1.29 o
  -9   0   7        7.98       10.37      1.89 o
  -8   0   7        7.27        9.23      1.13 o
  -7   0   7       37.44       43.29      2.67 o
  -6   0   7       10.26        8.27      0.80 o
  -5   0   7      413.21      396.50     11.43 o
  -4   0   7      394.74      373.41      9.28 o
  -3   0   7       20.12       17.17      0.85 o
  -2   0   7        8.61        8.40      0.54 o
  -1   0   7        0.38        0.81      0.28 o
   0   0   7       39.49       36.95      1.11 o
   1   0   7        9.89       10.46      0.71 o
   2   0   7       15.26       16.35      0.94 o
   3   0   7        6.51        7.70      1.20 o
   4   0   7        1.62        0.14      0.78 o
   5   0   7        6.75        6.50      1.29 o
   6   0   7       72.00       63.32      4.25 o
   7   0   7        0.90        0.08      1.00 o
   8   0   7        0.45        0.06      1.00 o
 -10   1   7        3.47        3.76      0.75 o
  -9   1   7        5.97        5.13      0.72 o
  -8   1   7        1.76        1.80      0.51 o
  -7   1   7        0.06        0.04      0.38 o
  -6   1   7       89.84       87.11      1.93 o
  -5   1   7       24.00       24.65      0.90 o
  -4   1   7       21.44       25.14      0.69 o
  -3   1   7       26.62       28.68      0.76 o
  -2   1   7       49.28       52.73      1.15 o
  -1   1   7      161.74      160.49      2.94 o
   0   1   7      233.16      252.47      4.79 o
   1   1   7       24.30       29.07      0.99 o
   2   1   7       77.28       88.41      2.60 o
   3   1   7       47.12       53.34      3.93 o
   4   1   7       17.78       14.39      1.12 o
   5   1   7       15.08       16.09      2.87 o
   6   1   7       24.59       22.54      1.63 o
   7   1   7        2.88        3.03      0.84 o
   8   1   7        0.41        0.51      0.83 o
   9   1   7        2.68        4.20      1.48 o
 -10   2   7        5.61        8.81      1.44 o
  -9   2   7        0.95        1.03      0.57 o
  -8   2   7       14.22       14.04      0.84 o
  -7   2   7        6.07        6.48      0.60 o
  -6   2   7       40.84       40.44      1.18 o
  -5   2   7      250.28      237.17      4.63 o
  -4   2   7      100.95      102.46      2.62 o
  -3   2   7       23.70       24.22      0.69 o
  -2   2   7      212.71      214.89      3.86 o
  -1   2   7       28.29       32.75      0.81 o
   0   2   7      280.62      283.71      5.35 o
   1   2   7       24.17       26.31      0.92 o
   2   2   7       57.55       59.69      2.30 o
   3   2   7        0.81        1.11      0.53 o
   4   2   7       15.97       13.72      0.91 o
   5   2   7       39.04       34.51      1.94 o
   6   2   7        5.30        4.64      0.87 o
   7   2   7        6.85        7.87      1.47 o
   8   2   7        2.25        2.61      0.77 o
   9   2   7        2.44        4.34      1.06 o
 -10   3   7        0.38        0.47      0.67 o
  -9   3   7        0.49        0.71      0.61 o
  -8   3   7        9.39        9.57      0.73 o
  -7   3   7       10.20       11.18      0.69 o
  -6   3   7       32.46       31.11      1.12 o
  -5   3   7       38.15       34.60      1.99 o
  -4   3   7       45.55       44.98      1.14 o
  -3   3   7        2.70        1.84      0.27 o
  -2   3   7       76.37       75.74      1.54 o
  -1   3   7      103.99      100.38      2.08 o
   0   3   7       19.04       18.98      0.65 o
   1   3   7       38.86       39.18      1.19 o
   2   3   7      170.57      164.36      5.03 o
   3   3   7       53.85       49.45      3.10 o
   4   3   7       33.13       32.81      3.19 o
   5   3   7        8.96        7.97      1.17 o
   6   3   7        1.49        0.52      0.85 o
   7   3   7        2.22        2.75      0.73 o
   8   3   7        3.01        4.02      0.84 o
 -10   4   7        6.01        9.22      2.06 o
  -9   4   7        1.83        1.99      0.87 o
  -8   4   7        1.24        0.35      0.52 o
  -7   4   7        1.72        2.53      0.62 o
  -6   4   7        3.51        3.62      0.43 o
  -5   4   7        3.30        2.57      0.38 o
  -4   4   7       34.44       32.58      0.93 o
  -3   4   7       11.86       11.77      0.48 o
  -2   4   7        2.62        2.36      0.31 o
  -1   4   7       31.58       28.91      0.87 o
   0   4   7      438.10      436.77      7.56 o
   1   4   7      342.95      332.46      6.22 o
   2   4   7       45.08       48.45      1.26 o
   3   4   7      136.15      134.14      3.64 o
   4   4   7        0.29       -0.18      0.43 o
   5   4   7        9.96        8.56      1.27 o
   6   4   7        6.89        5.82      1.51 o
   7   4   7        2.31        3.49      0.73 o
   8   4   7        1.82        1.38      1.11 o
 -10   5   7        0.69        1.98      1.28 o
  -9   5   7        3.65        4.21      0.83 o
  -8   5   7        0.44       -0.48      0.49 o
  -7   5   7        6.86        7.14      0.61 o
  -6   5   7        0.13       -0.31      0.31 o
  -5   5   7       13.83       11.49      0.60 o
  -4   5   7       20.62       20.40      0.90 o
  -3   5   7       10.09       10.59      0.66 o
  -2   5   7       21.08       22.20      1.22 o
  -1   5   7       70.99       71.20      1.70 o
   0   5   7      136.78      137.05      2.73 o
   1   5   7      320.44      319.94      6.00 o
   2   5   7        6.08        5.51      0.46 o
   3   5   7      116.38      111.61      3.89 o
   4   5   7       14.55       13.56      0.87 o
   5   5   7        3.50        3.92      0.53 o
   6   5   7        1.25        1.54      0.57 o
   7   5   7        3.92        3.65      1.05 o
   8   5   7        0.19        1.02      1.30 o
  -9   6   7        0.73        2.02      0.73 o
  -8   6   7        4.96        5.29      0.71 o
  -7   6   7        0.70        0.13      0.44 o
  -6   6   7        6.28        6.74      0.60 o
  -5   6   7        2.83        2.67      0.40 o
  -4   6   7       57.43       49.71      1.50 o
  -3   6   7       20.70       20.37      1.28 o
  -2   6   7       46.57       49.19      2.10 o
  -1   6   7        7.38        6.46      0.60 o
   0   6   7      227.73      218.10      4.53 o
   1   6   7      216.73      213.32      4.44 o
   2   6   7       14.57       14.51      0.65 o
   3   6   7        3.91        3.79      0.39 o
   4   6   7       26.91       26.63      1.00 o
   5   6   7        1.90        1.48      0.70 o
   6   6   7        1.20        1.80      0.63 o
   7   6   7        1.22        0.77      0.93 o
  -9   7   7        0.58        1.68      1.32 o
  -8   7   7        0.37       -0.54      0.56 o
  -7   7   7        3.90        5.32      0.61 o
  -6   7   7        8.58        8.34      0.70 o
  -5   7   7        8.34        7.71      0.63 o
  -4   7   7       38.16       35.63      1.22 o
  -3   7   7       14.41       16.24      0.76 o
  -2   7   7        9.29        7.92      0.49 o
  -1   7   7       23.55       20.53      0.75 o
   0   7   7       22.88       19.16      0.72 o
   1   7   7       38.39       38.78      1.45 o
   2   7   7       35.73       34.12      1.80 o
   3   7   7        5.10        5.61      0.53 o
   4   7   7        1.16        1.74      0.44 o
   5   7   7        1.76        2.24      0.53 o
   6   7   7        1.66        1.85      0.52 o
   7   7   7        1.44        1.64      1.49 o
  -9   8   7        0.24       -1.07      1.07 o
  -8   8   7        3.58        6.07      1.13 o
  -7   8   7        1.78        1.58      0.77 o
  -6   8   7        3.26        3.52      0.57 o
  -5   8   7       42.73       43.72      1.81 o
  -4   8   7        2.29        2.12      0.47 o
  -3   8   7       23.00       23.42      0.94 o
  -2   8   7        9.71        9.08      0.53 o
  -1   8   7        4.83        4.60      0.45 o
   0   8   7       79.00       71.64      1.88 o
   1   8   7        8.10        9.25      0.63 o
   2   8   7        7.57        7.15      0.55 o
   3   8   7        0.62        0.85      0.36 o
   4   8   7        6.52        8.49      1.51 o
   5   8   7        7.20        7.88      0.78 o
   6   8   7        0.02        0.20      0.43 o
   7   8   7        0.34        1.05      0.58 o
   8   8   7        2.14        3.55      1.23 o
  -8   9   7        0.82        1.14      0.71 o
  -7   9   7       10.39       11.42      1.67 o
  -6   9   7        5.10        3.26      0.58 o
  -5   9   7        0.75        1.16      0.46 o
  -4   9   7        6.50        6.22      0.61 o
  -3   9   7       13.70       13.52      0.94 o
  -2   9   7        5.31        4.97      0.56 o
  -1   9   7       14.40       13.24      0.68 o
   0   9   7        1.27        1.05      0.39 o
   1   9   7        0.99        0.85      0.37 o
   2   9   7        0.33       -0.31      0.31 o
   3   9   7       10.27       12.16      1.21 o
   4   9   7        2.57        2.44      0.39 o
   5   9   7        0.72        0.66      0.38 o
   6   9   7        2.30        3.62      0.87 o
   7   9   7        1.05        1.26      0.51 o
   8   9   7        0.46        1.51      0.62 o
  -8  10   7        2.20       -1.51      1.63 o
  -7  10   7        0.19        1.15      0.80 o
  -6  10   7        1.63        1.53      0.68 o
  -5  10   7       15.67       15.54      1.34 o
  -4  10   7        2.08        1.42      0.77 o
  -3  10   7        0.28        0.36      0.51 o
  -2  10   7        1.22        1.65      0.45 o
  -1  10   7       10.41       11.93      0.86 o
   0  10   7        2.35        2.54      0.51 o
   1  10   7        0.82        0.73      0.37 o
   2  10   7        1.92        1.62      0.37 o
   3  10   7        3.67        3.75      0.52 o
   4  10   7        1.00        1.26      0.86 o
   5  10   7        3.99        2.64      1.03 o
   6  10   7        1.85        3.32      1.76 o
  -8  11   7        0.35       -1.20      1.82 o
  -7  11   7        1.62        0.31      1.02 o
  -6  11   7        3.23        4.59      0.83 o
  -5  11   7        9.66       10.25      0.95 o
  -4  11   7       12.85       14.74      1.04 o
  -3  11   7        3.69        3.89      0.65 o
  -2  11   7        3.35        3.20      0.62 o
  -1  11   7        4.20        5.57      0.67 o
   0  11   7        1.35        0.38      0.44 o
   1  11   7        1.46        0.62      0.36 o
   2  11   7        3.32        1.94      0.85 o
   3  11   7        1.74        1.10      1.36 o
   4  11   7        2.31        0.90      1.16 o
   5  11   7        0.23        1.39      1.41 o
  -7  12   7        0.11        2.79      2.04 o
  -6  12   7        1.05        0.86      0.70 o
  -5  12   7        0.59        0.36      0.68 o
  -4  12   7        4.03        4.35      0.85 o
  -3  12   7        5.71        7.24      0.94 o
  -2  12   7        4.54        6.23      1.08 o
  -1  12   7        1.06        1.65      0.76 o
   0  12   7        2.66        1.94      0.68 o
   1  12   7        2.96        2.28      0.64 o
   2  12   7        7.11        7.55      2.89 o
   3  12   7        6.49        6.88      1.16 o
   4  12   7        0.61       -1.05      1.05 o
  -7  13   7        0.67       -0.63      2.19 o
  -6  13   7        0.67        0.64      0.82 o
  -5  13   7        0.04        0.64      0.77 o
  -4  13   7        0.50        0.14      1.49 o
  -3  13   7        1.03        1.60      0.74 o
  -2  13   7        1.35        1.20      0.72 o
  -1  13   7        0.71        1.35      0.60 o
   0  13   7        0.92        1.08      0.47 o
   1  13   7        0.17        0.45      1.21 o
   2  13   7        2.53        2.40      1.19 o
   3  13   7        0.00       -0.62      0.86 o
  -5  14   7        0.26        1.16      0.80 o
  -4  14   7        0.21        0.76      0.74 o
  -3  14   7        0.56        1.06      0.74 o
  -2  14   7        0.48       -0.32      0.61 o
  -1  14   7        0.63        0.98      0.54 o
   0  14   7        1.02       -0.63      1.00 o
   1  14   7        1.86        3.09      1.49 o
   2  14   7        2.39        5.21      1.68 o
   3  14   7        0.75        2.06      1.58 o
  -4  15   7        0.16        0.19      0.79 o
  -3  15   7        0.68        0.79      0.99 o
  -2  15   7        0.96        0.65      1.09 o
  -1  15   7        0.45        0.90      0.53 o
   0  15   7        1.13        1.20      1.19 o
   1  15   7        0.99        0.43      1.14 o
   2  15   7        0.03       -0.33      1.11 o
 -10   0   8        1.78        1.19      0.91 o
  -9   0   8        2.77        0.42      0.80 o
  -8   0   8       12.33       12.62      2.14 o
  -7   0   8        0.00        0.49      0.63 o
  -6   0   8       27.98       32.76      2.97 o
  -5   0   8       15.98       18.36      1.11 o
  -4   0   8      106.94      105.83      2.99 o
  -3   0   8        9.87       10.07      0.81 o
  -2   0   8        0.08        0.17      0.29 o
  -1   0   8        0.03       -0.27      0.27 o
   0   0   8        1.40        1.65      0.33 o
   1   0   8        8.34        9.25      0.72 o
   2   0   8       80.67       84.88      5.00 o
   3   0   8       25.69       21.04      1.93 o
   4   0   8       25.46       23.74      2.16 o
   5   0   8       37.16       41.31      3.14 o
   6   0   8        2.77        3.16      1.31 o
   7   0   8        0.84        0.71      1.19 o
   8   0   8        2.22        2.50      1.26 o
 -10   1   8        1.63        0.58      0.64 o
  -9   1   8       11.26       13.46      1.02 o
  -8   1   8        0.13        0.68      0.52 o
  -7   1   8        5.84        5.35      0.73 o
  -6   1   8        0.30        0.45      0.38 o
  -5   1   8       48.31       47.11      1.72 o
  -4   1   8       39.07       37.20      1.06 o
  -3   1   8        1.14        1.23      0.25 o
  -2   1   8       23.26       23.56      0.69 o
  -1   1   8       20.76       18.30      0.57 o
   0   1   8      129.45      129.73      2.64 o
   1   1   8       28.73       27.25      0.91 o
   2   1   8        1.72        2.31      0.56 o
   3   1   8        0.92        1.04      0.71 o
   4   1   8       41.05       37.04      2.03 o
   5   1   8       17.34       15.44      1.41 o
   6   1   8       24.00       24.72      2.04 o
   7   1   8        8.56        9.82      1.21 o
   8   1   8        7.64       11.79      2.25 o
 -10   2   8        1.06        0.47      0.71 o
  -9   2   8        1.98        1.91      0.65 o
  -8   2   8        8.36        9.15      1.03 o
  -7   2   8        1.88        1.08      0.45 o
  -6   2   8       12.96       12.04      0.72 o
  -5   2   8       35.15       35.68      1.24 o
  -4   2   8      224.72      219.44      4.64 o
  -3   2   8        4.59        5.20      0.37 o
  -2   2   8        4.86        5.15      0.31 o
  -1   2   8       74.37       81.40      1.67 o
   0   2   8       51.00       53.31      1.28 o
   1   2   8      134.95      141.56      3.41 o
   2   2   8       55.05       54.22      1.86 o
   3   2   8       65.42       61.72      2.78 o
   4   2   8       19.05       17.59      1.37 o
   5   2   8        5.97        5.92      0.92 o
   6   2   8        8.88        8.69      1.14 o
   7   2   8       10.33       12.90      1.95 o
   8   2   8        2.02        3.78      0.99 o
 -10   3   8        2.90        0.88      1.87 o
  -9   3   8        0.98        1.10      0.62 o
  -8   3   8        2.30        1.88      0.54 o
  -7   3   8        5.36        4.55      0.57 o
  -6   3   8        2.71        2.08      0.52 o
  -5   3   8       26.73       26.30      1.40 o
  -4   3   8      127.28      128.01      2.88 o
  -3   3   8       57.27       56.95      1.52 o
  -2   3   8       38.50       40.63      1.05 o
  -1   3   8       10.34        9.88      0.52 o
   0   3   8      216.60      218.55      4.23 o
   1   3   8      120.84      115.86      2.87 o
   2   3   8       84.38       82.78      2.24 o
   3   3   8        2.04        2.35      0.53 o
   4   3   8       10.61        9.76      1.03 o
   5   3   8       19.05       19.46      1.47 o
   6   3   8        7.03        6.85      1.00 o
   7   3   8        0.77       -0.06      0.73 o
   8   3   8        0.30       -0.18      0.83 o
 -10   4   8        0.02       -0.90      1.16 o
  -9   4   8        3.14        2.63      0.69 o
  -8   4   8        5.76        5.41      0.73 o
  -7   4   8        8.73        8.21      0.60 o
  -6   4   8       10.43        9.89      0.61 o
  -5   4   8        8.85        8.92      0.56 o
  -4   4   8       17.27       15.97      1.18 o
  -3   4   8       99.04       91.57      2.15 o
  -2   4   8       15.86       16.01      0.67 o
  -1   4   8       21.38       20.34      0.87 o
   0   4   8       62.64       61.00      1.55 o
   1   4   8      139.91      146.58      3.84 o
   2   4   8       23.54       24.46      0.97 o
   3   4   8        3.68        5.38      0.54 o
   4   4   8        7.48        7.47      0.92 o
   5   4   8        1.37        0.27      1.10 o
   6   4   8        6.24        7.26      1.63 o
   7   4   8        4.01        3.88      1.15 o
   8   4   8        0.56       -0.08      1.34 o
 -10   5   8        1.54        3.18      1.35 o
  -9   5   8        0.83        0.95      0.62 o
  -8   5   8        3.78        4.95      0.72 o
  -7   5   8        6.48        6.54      0.64 o
  -6   5   8       11.45        9.67      0.62 o
  -5   5   8       36.41       36.39      1.22 o
  -4   5   8       16.56       13.74      0.80 o
  -3   5   8       12.62       14.66      0.73 o
  -2   5   8        5.19        4.57      0.44 o
  -1   5   8       77.52       76.84      1.86 o
   0   5   8       67.92       65.48      1.64 o
   1   5   8      146.23      146.57      3.42 o
   2   5   8       49.59       51.25      1.79 o
   3   5   8       50.69       50.98      1.81 o
   4   5   8        0.50        0.73      0.41 o
   5   5   8       15.30       15.89      1.51 o
   6   5   8        5.48        4.74      1.68 o
   7   5   8        2.20        2.63      1.07 o
  -9   6   8        2.34        2.48      0.68 o
  -8   6   8        0.09       -0.23      0.53 o
  -7   6   8        0.56       -0.23      0.44 o
  -6   6   8        8.49        8.29      0.67 o
  -5   6   8       21.72       23.62      1.75 o
  -4   6   8        0.66        1.13      0.41 o
  -3   6   8       80.81       72.64      2.00 o
  -2   6   8       69.49       72.44      1.80 o
  -1   6   8       58.68       57.54      1.50 o
   0   6   8       65.49       63.77      1.61 o
   1   6   8       11.70       12.33      0.58 o
   2   6   8       31.45       30.38      1.06 o
   3   6   8        5.57        5.39      0.50 o
   4   6   8        7.95        8.08      0.58 o
   5   6   8        0.86        0.56      0.51 o
   6   6   8        0.05       -1.04      1.04 o
   7   6   8        0.87        1.23      1.00 o
  -9   7   8        0.89        1.35      1.19 o
  -8   7   8        0.28        0.05      0.54 o
  -7   7   8        2.65        3.96      0.60 o
  -6   7   8        1.52        1.84      0.60 o
  -5   7   8        3.03        4.10      0.67 o
  -4   7   8        8.65        6.59      0.58 o
  -3   7   8       12.08       11.02      0.77 o
  -2   7   8       24.64       24.95      0.90 o
  -1   7   8       36.27       35.87      1.08 o
   0   7   8        1.08        0.94      0.36 o
   1   7   8        0.75        0.62      0.34 o
   2   7   8        6.19        5.15      0.43 o
   3   7   8        7.84        6.70      0.89 o
   4   7   8        1.27        1.25      0.49 o
   5   7   8        9.34        9.77      0.84 o
   6   7   8        5.65        5.03      1.02 o
   7   7   8        0.17        1.39      1.08 o
   8   7   8        0.41       -1.00      1.00 o
  -8   8   8        0.03        0.69      0.66 o
  -7   8   8        7.66        7.32      0.86 o
  -6   8   8        8.95        7.82      1.14 o
  -5   8   8        5.13        6.60      0.64 o
  -4   8   8       16.06       16.14      0.93 o
  -3   8   8        7.90        7.64      0.59 o
  -2   8   8       26.27       27.45      1.04 o
  -1   8   8        9.00        9.38      0.61 o
   0   8   8       11.37       11.76      0.84 o
   1   8   8       12.46       14.78      0.84 o
   2   8   8       11.17       12.20      0.76 o
   3   8   8        0.98        1.01      0.56 o
   4   8   8       10.35        9.15      0.76 o
   5   8   8        3.94        4.31      0.63 o
   6   8   8        3.04        4.14      0.85 o
   7   8   8        1.52        2.61      1.05 o
   8   8   8        0.08        0.42      1.02 o
  -8   9   8        0.00        0.29      0.75 o
  -7   9   8        0.46        0.97      0.66 o
  -6   9   8        8.82       11.83      1.08 o
  -5   9   8        7.10        7.70      0.69 o
  -4   9   8        2.58        2.72      0.75 o
  -3   9   8        8.42        8.13      0.83 o
  -2   9   8        6.58        6.56      0.71 o
  -1   9   8        3.40        4.17      0.47 o
   0   9   8        0.87        1.76      0.46 o
   1   9   8        5.97        7.10      0.62 o
   2   9   8        1.93        1.84      0.45 o
   3   9   8        4.18        6.05      1.17 o
   4   9   8        1.45        2.48      0.51 o
   5   9   8        6.80        6.12      0.59 o
   6   9   8        4.47        6.47      1.05 o
   7   9   8        0.04        0.50      0.56 o
  -8  10   8        0.55        1.42      1.66 o
  -7  10   8        1.65        1.57      0.88 o
  -6  10   8        0.38        0.89      0.68 o
  -5  10   8        7.32        8.67      0.91 o
  -4  10   8        0.77        0.36      0.61 o
  -3  10   8        0.68        0.30      0.55 o
  -2  10   8        4.17        4.01      0.63 o
  -1  10   8        7.49        8.95      0.96 o
   0  10   8        8.46        9.60      0.79 o
   1  10   8        4.27        4.23      0.53 o
   2  10   8        4.97        5.98      0.59 o
   3  10   8        1.69        1.04      0.41 o
   4  10   8        1.65        1.25      0.38 o
   5  10   8        1.41        1.18      0.50 o
  -8  11   8        0.59       -0.20      2.01 o
  -7  11   8        0.05       -0.98      1.20 o
  -6  11   8        2.72        3.10      0.88 o
  -5  11   8        1.26        1.29      0.70 o
  -4  11   8        9.57        9.15      0.90 o
  -3  11   8        0.31        0.90      0.60 o
  -2  11   8        3.34        2.61      0.76 o
  -1  11   8        1.54        3.13      0.64 o
   0  11   8       10.35       11.61      0.87 o
   1  11   8        7.15        8.39      0.75 o
   2  11   8        1.10        1.44      0.38 o
   3  11   8        0.08       -0.92      0.92 o
   4  11   8        2.67        0.53      1.19 o
   5  11   8        1.94        3.39      1.79 o
  -7  12   8        0.05        0.49      1.14 o
  -6  12   8        0.22       -0.62      0.70 o
  -5  12   8        3.52        2.41      0.78 o
  -4  12   8        1.47        1.25      0.76 o
  -3  12   8        0.57       -0.69      0.69 o
  -2  12   8        5.63        7.96      1.05 o
  -1  12   8        5.36        4.72      0.73 o
   0  12   8        3.09        3.36      0.56 o
   1  12   8        7.09        8.87      0.99 o
   2  12   8        0.81       -0.79      0.79 o
   3  12   8        3.41        1.66      1.24 o
  -6  13   8        0.52        2.39      0.90 o
  -5  13   8        0.26       -0.18      0.81 o
  -4  13   8        0.88        1.92      0.84 o
  -3  13   8        0.45        0.11      0.73 o
  -2  13   8        0.16       -0.35      0.64 o
  -1  13   8        2.28        3.79      0.70 o
   0  13   8        1.28        0.82      0.52 o
   1  13   8        0.08        0.43      0.87 o
   2  13   8        0.89        0.81      1.32 o
  -5  14   8        0.05       -0.47      0.83 o
  -4  14   8        0.23       -0.77      0.77 o
  -3  14   8        0.48       -0.16      0.71 o
  -2  14   8        0.53        0.11      0.71 o
  -1  14   8        1.25        1.35      0.59 o
   0  14   8        1.59        2.91      1.48 o
   1  14   8        2.84        4.43      1.75 o
   2  14   8        2.20        3.00      1.67 o
  -2  15   8        0.22        1.10      0.74 o
  -1  15   8        1.13        0.31      0.55 o
   0  15   8        0.33        0.02      1.53 o
   1  15   8        0.63        0.95      1.56 o
 -10   0   9        0.32        1.33      1.56 o
  -9   0   9        1.59        0.87      0.85 o
  -8   0   9        1.78        1.34      0.76 o
  -7   0   9        4.71        5.24      1.65 o
  -6   0   9       39.75       41.31      3.16 o
  -5   0   9        0.32        1.77      0.80 o
  -4   0   9        8.05        7.26      0.99 o
  -3   0   9       26.75       24.70      1.54 o
  -2   0   9       20.12       20.14      0.96 o
  -1   0   9       31.50       30.67      1.62 o
   0   0   9      106.53       94.64      7.62 o
   1   0   9       29.63       33.27      1.89 o
   2   0   9        8.33        8.20      1.44 o
   3   0   9       16.63       11.17      1.54 o
   4   0   9       11.30       12.97      1.79 o
   5   0   9        0.03       -0.84      1.00 o
   6   0   9        0.13        0.34      1.03 o
   7   0   9        0.11        1.01      1.32 o
 -10   1   9        0.63        0.66      1.26 o
  -9   1   9        2.58        2.50      0.68 o
  -8   1   9        8.55        9.74      0.86 o
  -7   1   9        2.13        1.33      0.51 o
  -6   1   9        1.59        1.54      0.46 o
  -5   1   9       24.01       23.95      1.02 o
  -4   1   9       49.27       47.91      1.87 o
  -3   1   9       78.76       70.44      1.77 o
  -2   1   9       41.41       42.51      1.12 o
  -1   1   9       69.16       70.38      1.62 o
   0   1   9       27.97       28.63      0.95 o
   1   1   9      106.71       99.53      2.88 o
   2   1   9      217.95      233.71     11.06 o
   3   1   9      128.37      121.92      4.89 o
   4   1   9       59.24       51.85      2.62 o
   5   1   9       17.53       15.59      1.42 o
   6   1   9        3.19        2.05      1.76 o
   7   1   9        1.21        1.00      1.14 o
   8   1   9        0.89        0.12      1.24 o
 -10   2   9        0.25       -0.57      1.43 o
  -9   2   9        1.40        0.51      0.60 o
  -8   2   9        0.90        0.52      0.53 o
  -7   2   9        2.32        1.80      0.49 o
  -6   2   9        4.39        3.74      0.53 o
  -5   2   9        0.53        0.31      0.43 o
  -4   2   9       85.81       78.37      1.96 o
  -3   2   9       60.28       63.29      1.64 o
  -2   2   9       46.69       43.29      1.37 o
  -1   2   9       24.67       26.63      0.91 o
   0   2   9       92.40       81.81      1.99 o
   1   2   9       90.88       85.89      4.75 o
   2   2   9        4.66        4.69      0.77 o
   3   2   9       30.06       25.35      1.65 o
   4   2   9        0.58        0.32      0.70 o
   5   2   9        3.65        3.10      0.87 o
   6   2   9       11.46       12.07      1.38 o
   7   2   9        2.88        2.60      1.47 o
   8   2   9        1.23        1.15      0.96 o
  -9   3   9        0.80        1.26      0.72 o
  -8   3   9        9.30       10.39      0.82 o
  -7   3   9        3.27        3.56      0.58 o
  -6   3   9       14.20       12.18      0.85 o
  -5   3   9        6.74        8.05      0.63 o
  -4   3   9       18.91       17.74      0.78 o
  -3   3   9      116.61      106.02      2.47 o
  -2   3   9      102.22       93.51      3.00 o
  -1   3   9        5.20        4.42      0.46 o
   0   3   9        8.54        9.52      0.61 o
   1   3   9      226.79      213.10      9.59 o
   2   3   9       12.11       10.88      0.87 o
   3   3   9       33.17       32.82      1.74 o
   4   3   9        6.91        6.67      0.97 o
   5   3   9        2.68        3.24      0.88 o
   6   3   9        9.21        9.51      1.25 o
   7   3   9        5.44        7.89      1.85 o
  -9   4   9        0.05       -0.54      0.55 o
  -8   4   9        1.96        1.13      0.60 o
  -7   4   9        5.80        6.46      0.67 o
  -6   4   9        9.18       10.28      0.73 o
  -5   4   9       54.41       50.60      1.74 o
  -4   4   9       13.47       12.19      0.82 o
  -3   4   9       29.04       26.85      0.95 o
  -2   4   9       34.93       35.65      1.21 o
  -1   4   9       13.47       12.28      0.68 o
   0   4   9      138.56      133.32      2.99 o
   1   4   9        7.58        6.53      0.81 o
   2   4   9       83.22       81.45      5.05 o
   3   4   9        4.17        3.54      0.60 o
   4   4   9        2.31        2.09      0.63 o
   5   4   9       15.02       14.14      1.34 o
   6   4   9        5.71        7.27      1.07 o
   7   4   9        1.79        1.76      1.57 o
  -9   5   9        2.20        2.55      0.87 o
  -8   5   9        2.19        2.54      0.68 o
  -7   5   9        8.26       10.69      1.56 o
  -6   5   9       11.30       11.00      0.76 o
  -5   5   9        5.40        5.97      0.54 o
  -4   5   9       20.22       19.95      1.01 o
  -3   5   9       92.41       88.55      2.37 o
  -2   5   9       20.75       18.89      0.85 o
  -1   5   9        1.86        1.74      0.41 o
   0   5   9       46.20       46.51      1.32 o
   1   5   9       55.36       54.41      1.55 o
   2   5   9       26.46       29.34      1.22 o
   3   5   9       12.57       12.83      0.91 o
   4   5   9       17.98       18.19      1.77 o
   5   5   9        0.50        1.69      0.58 o
   6   5   9        6.86        9.24      2.05 o
   7   5   9        3.57        4.36      1.60 o
  -9   6   9        0.73        1.43      0.77 o
  -8   6   9        2.93        3.39      0.94 o
  -7   6   9        4.69        5.51      0.90 o
  -6   6   9        1.50        2.57      0.53 o
  -5   6   9       20.50       20.11      1.33 o
  -4   6   9       14.39       15.94      0.92 o
  -3   6   9       20.62       20.81      0.94 o
  -2   6   9        2.47        3.00      0.49 o
  -1   6   9       38.05       37.08      1.24 o
   0   6   9       13.53       13.42      0.65 o
   1   6   9        0.30       -0.21      0.37 o
   2   6   9       15.16       15.68      0.91 o
   3   6   9        2.31        2.28      0.45 o
   4   6   9        0.97        0.77      0.47 o
   5   6   9        1.59        2.65      0.83 o
   6   6   9        1.66        1.35      0.91 o
   7   6   9        0.26        1.92      1.35 o
  -9   7   9        1.39        4.46      1.63 o
  -8   7   9        1.21        1.12      0.63 o
  -7   7   9        0.42       -0.22      0.57 o
  -6   7   9        1.15        1.26      0.81 o
  -5   7   9        0.66        1.09      0.51 o
  -4   7   9        8.17        8.47      0.65 o
  -3   7   9        5.57        6.16      0.56 o
  -2   7   9       33.54       33.78      1.19 o
  -1   7   9        4.94        5.43      0.51 o
   0   7   9       20.38       22.12      0.97 o
   1   7   9       20.53       20.35      0.90 o
   2   7   9        3.78        3.90      0.49 o
   3   7   9       16.64       19.15      2.38 o
   4   7   9        6.21        5.57      0.71 o
   5   7   9        0.85        1.22      0.69 o
   6   7   9        4.85        5.31      0.89 o
   7   7   9        3.50        5.18      1.36 o
  -9   8   9        1.41        2.21      1.64 o
  -8   8   9        4.59        4.19      1.10 o
  -7   8   9        0.40       -0.07      0.61 o
  -6   8   9        3.70        3.51      0.71 o
  -5   8   9        0.50        0.51      0.48 o
  -4   8   9        5.72        6.85      0.70 o
  -3   8   9        0.16        0.22      0.39 o
  -2   8   9        0.12       -0.05      0.43 o
  -1   8   9        1.07        0.84      0.45 o
   0   8   9        5.41        6.30      0.55 o
   1   8   9       31.80       35.37      1.54 o
   2   8   9        7.10        6.99      0.74 o
   3   8   9        6.39        6.85      0.90 o
   4   8   9        1.69        2.35      0.64 o
   5   8   9        8.05        6.76      0.92 o
   6   8   9        5.27        6.04      1.25 o
   7   8   9        1.42        2.00      1.12 o
  -9   9   9        0.19       -0.37      1.44 o
  -8   9   9        2.44        1.80      1.03 o
  -7   9   9        0.67        0.96      0.69 o
  -6   9   9        1.87       -0.35      0.76 o
  -5   9   9        1.85        2.13      1.15 o
  -4   9   9        0.72        0.23      0.54 o
  -3   9   9        3.48        3.67      0.69 o
  -2   9   9        1.10        0.84      0.64 o
  -1   9   9        3.03        3.14      0.52 o
   0   9   9        4.69        5.54      0.65 o
   1   9   9        4.42        5.78      0.64 o
   2   9   9       18.89       20.39      1.16 o
   3   9   9        0.14       -0.49      0.55 o
   4   9   9        1.45        1.54      0.66 o
   5   9   9        3.91        3.97      0.67 o
   6   9   9        4.68        6.83      0.93 o
   7   9   9        0.63        1.43      0.68 o
  -8  10   9        0.65        0.90      1.17 o
  -7  10   9        1.96        0.30      1.10 o
  -6  10   9        2.42        1.89      0.94 o
  -5  10   9        0.75        0.99      0.76 o
  -4  10   9        0.26        0.98      0.67 o
  -3  10   9        1.95        2.02      0.68 o
  -2  10   9        9.19       10.03      0.89 o
  -1  10   9        1.51        1.29      0.83 o
   0  10   9        9.62       11.27      1.05 o
   1  10   9       12.75       13.51      1.12 o
   2  10   9        5.20        6.25      1.02 o
   3  10   9        0.70        0.43      0.46 o
   4  10   9        5.99        6.83      0.92 o
   5  10   9        1.90        1.86      0.53 o
   6  10   9        0.34        1.41      0.64 o
  -7  11   9        1.76        3.23      1.30 o
  -6  11   9        0.09       -0.52      0.71 o
  -5  11   9       10.56       13.92      1.81 o
  -4  11   9        3.49        5.25      0.83 o
  -3  11   9        1.80        1.83      0.84 o
  -2  11   9        4.28        5.70      1.13 o
  -1  11   9       12.56       11.97      1.20 o
   0  11   9        0.34        0.35      0.75 o
   1  11   9        8.76       13.34      1.52 o
   2  11   9        3.89        4.95      1.17 o
   3  11   9        1.86        1.85      0.64 o
  -7  12   9        0.13       -0.31      1.30 o
  -6  12   9        0.58        1.13      0.87 o
  -5  12   9        0.16        0.47      0.81 o
  -4  12   9        2.31        1.61      0.81 o
  -3  12   9        2.62        2.98      0.93 o
  -2  12   9        6.04        7.68      1.09 o
  -1  12   9        1.11        0.32      0.74 o
   0  12   9       10.56       11.85      1.96 o
   1  12   9        3.40        4.29      0.78 o
   2  12   9        1.46        0.40      1.13 o
  -5  13   9        0.50        0.89      0.85 o
  -4  13   9        0.37        0.58      0.84 o
  -3  13   9        0.02       -0.01      0.68 o
  -2  13   9        0.31       -0.20      0.72 o
  -1  13   9        1.88        1.37      0.66 o
   0  13   9        0.57        0.23      0.53 o
   1  13   9        0.31       -0.02      0.84 o
   2  13   9        0.26        1.18      1.48 o
  -4  14   9        0.32        0.99      0.87 o
  -3  14   9        0.21        0.51      0.81 o
  -2  14   9        0.22        0.51      0.93 o
  -1  14   9        1.24        0.64      0.66 o
   0  14   9        0.57        1.03      0.59 o
   1  14   9        1.34        2.63      1.69 o
   2  14   9        1.06        2.69      1.67 o
 -10   0  10        0.14       -0.01      1.31 o
  -9   0  10        0.00       -0.20      0.81 o
  -8   0  10        4.13        4.63      1.01 o
  -7   0  10        0.11        1.09      0.73 o
  -6   0  10        0.06       -0.60      0.60 o
  -5   0  10       83.85       81.08      8.07 o
  -4   0  10       13.60       12.89      1.17 o
  -3   0  10        5.99        4.45      0.76 o
  -2   0  10        0.14        1.04      0.48 o
  -1   0  10       53.78       51.96      3.56 o
   0   0  10       19.10       17.48      1.99 o
   1   0  10        4.26        3.82      0.82 o
   2   0  10       16.59       14.54      1.33 o
   3   0  10        1.75        1.05      1.10 o
   4   0  10        0.28        1.87      1.23 o
   5   0  10        0.07        1.31      1.18 o
   6   0  10        2.21        3.00      1.49 o
   7   0  10        2.73        0.96      1.50 o
 -10   1  10        0.36       -1.12      1.40 o
  -9   1  10        0.86       -0.54      0.54 o
  -8   1  10        2.45        2.43      0.65 o
  -7   1  10        6.89        5.29      0.70 o
  -6   1  10        7.92        7.37      0.74 o
  -5   1  10        5.04        4.59      0.60 o
  -4   1  10       16.17       15.27      0.89 o
  -3   1  10       17.69       16.23      0.79 o
  -2   1  10        9.51        7.41      0.57 o
  -1   1  10        6.13        5.09      0.68 o
   0   1  10       37.67       34.65      1.39 o
   1   1  10      118.89      117.60      3.42 o
   2   1  10        8.79       10.13      1.52 o
   3   1  10       12.58       12.47      2.61 o
   4   1  10        2.41        1.12      0.82 o
   5   1  10        4.12        2.94      0.90 o
   6   1  10        8.18        9.97      1.33 o
   7   1  10        4.60        4.09      1.14 o
  -9   2  10        0.24       -0.56      0.56 o
  -8   2  10        0.20       -0.42      0.52 o
  -7   2  10        2.45        1.65      0.58 o
  -6   2  10        7.56        7.33      0.73 o
  -5   2  10       17.91       16.55      0.87 o
  -4   2  10       17.60       17.64      1.09 o
  -3   2  10       29.67       25.99      1.23 o
  -2   2  10       25.01       24.69      0.95 o
  -1   2  10       12.56       11.58      0.76 o
   0   2  10       74.03       71.09      3.48 o
   1   2  10       38.92       39.95      2.02 o
   2   2  10        4.33        2.75      0.69 o
   3   2  10        7.86        7.81      0.87 o
   4   2  10        9.57        9.44      1.19 o
   5   2  10       14.83       15.83      2.09 o
   6   2  10        1.79        3.03      1.02 o
   7   2  10        2.94        4.67      1.47 o
  -9   3  10        1.39        2.26      0.81 o
  -8   3  10        0.67        1.10      0.64 o
  -7   3  10        2.55        1.25      0.53 o
  -6   3  10       11.25       11.33      0.79 o
  -5   3  10       11.37       11.53      1.17 o
  -4   3  10       17.47       15.79      0.88 o
  -3   3  10       13.37       14.37      0.70 o
  -2   3  10        8.95        6.85      0.57 o
  -1   3  10       43.29       40.93      1.37 o
   0   3  10       79.71       77.05      2.36 o
   1   3  10       47.25       48.50      2.01 o
   2   3  10        3.67        4.66      0.71 o
   3   3  10       10.81       10.31      1.15 o
   4   3  10       14.99       14.74      1.14 o
   5   3  10        3.30        4.53      1.05 o
   6   3  10       17.23       16.97      2.39 o
   7   3  10        0.27        2.35      1.25 o
  -9   4  10        0.50        0.42      0.72 o
  -8   4  10        0.40        1.61      0.65 o
  -7   4  10        3.88        3.55      0.60 o
  -6   4  10        6.26        5.63      0.64 o
  -5   4  10       12.53       12.96      1.04 o
  -4   4  10        0.59        0.55      0.36 o
  -3   4  10        7.29        8.62      0.58 o
  -2   4  10       10.36        8.58      0.62 o
  -1   4  10        1.87        1.37      0.41 o
   0   4  10        4.55        4.38      0.56 o
   1   4  10        5.11        5.36      0.70 o
   2   4  10        4.72        4.79      0.72 o
   3   4  10       12.95       12.78      2.48 o
   4   4  10        7.10        8.83      0.93 o
   5   4  10       13.78       18.32      2.33 o
   6   4  10        3.52        3.85      1.02 o
  -9   5  10        2.54        2.53      1.04 o
  -8   5  10        2.05        1.56      0.99 o
  -7   5  10        4.60        3.81      0.83 o
  -6   5  10       13.80       13.66      1.08 o
  -5   5  10       21.06       22.01      1.08 o
  -4   5  10        6.06        7.17      0.58 o
  -3   5  10       15.48       15.69      0.95 o
  -2   5  10        5.12        5.06      0.59 o
  -1   5  10        9.23        9.28      0.70 o
   0   5  10       12.78       12.47      0.72 o
   1   5  10       11.09       12.09      0.94 o
   2   5  10       32.44       33.40      1.57 o
   3   5  10        1.60        1.34      0.60 o
   4   5  10        1.86        1.71      0.66 o
   5   5  10       24.67       27.47      3.07 o
   6   5  10        5.70        7.31      1.26 o
   7   5  10        1.61        3.85      1.68 o
  -9   6  10        0.70        1.13      0.96 o
  -8   6  10        0.56        0.93      0.78 o
  -7   6  10        3.85        2.55      0.61 o
  -6   6  10        7.30        7.70      0.78 o
  -5   6  10        3.88        3.72      0.60 o
  -4   6  10        3.39        3.14      0.53 o
  -3   6  10        3.50        4.12      0.52 o
  -2   6  10       24.23       25.91      1.19 o
  -1   6  10       16.08       16.13      0.82 o
   0   6  10       16.35       15.38      0.81 o
   1   6  10        4.83        6.19      0.96 o
   2   6  10       17.26       18.38      1.14 o
   3   6  10        2.71        2.45      0.59 o
   4   6  10        0.03       -0.47      0.65 o
   5   6  10        0.59        1.71      0.85 o
   6   6  10        3.90        6.37      1.50 o
   7   6  10        4.12        5.86      1.61 o
  -9   7  10        0.72        0.24      1.50 o
  -8   7  10        0.46        1.33      0.94 o
  -7   7  10        0.33       -0.09      0.60 o
  -6   7  10        1.29        1.05      0.68 o
  -5   7  10        0.72        0.98      0.53 o
  -4   7  10        2.34        2.24      0.51 o
  -3   7  10        0.35        0.59      0.39 o
  -2   7  10       10.77       10.83      0.81 o
  -1   7  10        1.88        2.33      0.55 o
   0   7  10       26.43       26.61      1.25 o
   1   7  10        5.23        5.71      0.71 o
   2   7  10        3.13        3.55      0.58 o
   3   7  10        8.13       10.26      1.32 o
   4   7  10        2.82        3.38      0.86 o
   5   7  10        1.74        2.04      0.97 o
   6   7  10        6.12        7.35      1.50 o
   7   7  10        0.32        1.55      1.30 o
  -9   8  10        0.31        0.03      1.45 o
  -8   8  10        1.27       -0.25      1.07 o
  -7   8  10        0.11        0.32      0.65 o
  -6   8  10        5.74        4.91      0.80 o
  -5   8  10        1.95        1.84      0.59 o
  -4   8  10        2.15        3.26      0.75 o
  -3   8  10        3.27        3.22      0.70 o
  -2   8  10        4.59        5.39      0.68 o
  -1   8  10       10.64       10.87      0.84 o
   0   8  10       12.68       12.63      0.89 o
   1   8  10        1.11        1.01      0.66 o
   2   8  10       13.85       15.87      1.08 o
   3   8  10        0.87        1.39      0.59 o
   4   8  10        1.24       -0.03      0.67 o
   5   8  10        2.79        2.63      0.88 o
   6   8  10        2.49        2.62      1.14 o
  -8   9  10        1.00        0.21      1.37 o
  -7   9  10        0.72        0.24      1.06 o
  -6   9  10        1.42        0.75      0.85 o
  -5   9  10        2.47        3.69      0.83 o
  -4   9  10        0.79        0.46      0.65 o
  -3   9  10        0.01       -0.12      0.57 o
  -2   9  10        0.30        0.21      0.56 o
  -1   9  10        7.75        7.01      0.73 o
   0   9  10        3.71        4.12      0.75 o
   1   9  10       10.29       11.10      1.42 o
   2   9  10        0.57       -0.10      0.62 o
   3   9  10        0.90        1.39      0.63 o
   4   9  10        0.05       -0.40      0.52 o
   5   9  10        0.71        0.99      0.64 o
   6   9  10        1.84        1.68      0.97 o
  -8  10  10        0.37        0.74      1.49 o
  -7  10  10        0.63        0.83      1.22 o
  -6  10  10        1.16        1.15      0.95 o
  -5  10  10        4.67        5.69      0.91 o
  -4  10  10        1.24        1.54      0.75 o
  -3  10  10        0.60        0.31      0.67 o
  -2  10  10       11.63       13.44      1.90 o
  -1  10  10        4.13        4.08      0.90 o
   0  10  10        7.37        9.71      1.10 o
   1  10  10        1.08        2.26      0.94 o
   2  10  10        4.52        5.26      0.94 o
   3  10  10        1.30        0.75      0.54 o
   4  10  10        0.82        0.84      0.55 o
   5  10  10        0.33        0.36      0.56 o
  -7  11  10        0.07        0.62      1.20 o
  -6  11  10        0.17        0.52      1.26 o
  -5  11  10        0.23        1.71      0.77 o
  -4  11  10        7.09        8.42      1.04 o
  -3  11  10        7.76        9.23      1.22 o
  -2  11  10        0.17        0.48      0.76 o
  -1  11  10       16.43       19.96      1.59 o
   0  11  10        4.46        7.21      1.60 o
   1  11  10        5.51        8.65      2.20 o
   2  11  10        1.29        1.24      0.57 o
   3  11  10        0.26        0.37      0.49 o
   4  11  10        0.41        0.01      0.53 o
  -6  12  10        0.64        0.07      1.19 o
  -5  12  10        4.16        2.54      1.00 o
  -4  12  10        0.39        0.51      0.82 o
  -3  12  10        0.28       -0.10      1.08 o
  -2  12  10        4.64        4.38      1.04 o
  -1  12  10        1.61        2.36      1.32 o
   0  12  10        1.51        1.56      0.64 o
   1  12  10        3.39        3.92      0.66 o
   2  12  10        0.59        1.03      0.58 o
  -5  13  10        1.16        1.52      0.98 o
  -4  13  10        2.27        3.16      0.96 o
  -3  13  10        0.19        1.32      0.84 o
  -2  13  10        0.94        1.04      0.80 o
  -1  13  10        0.49       -0.53      0.74 o
   0  13  10        1.12        1.57      0.65 o
   1  13  10        1.79        2.86      0.95 o
  -2  14  10        0.93        2.11      0.89 o
  -1  14  10        0.46        0.87      0.85 o
   0  14  10        2.18        3.96      0.80 o
  -9   0  11        0.02       -0.82      0.82 o
  -8   0  11        4.96        4.23      1.20 o
  -7   0  11        1.15        0.48      0.72 o
  -6   0  11       14.54       19.24      4.04 o
  -5   0  11        0.31        0.21      0.65 o
  -4   0  11        0.12        0.42      0.62 o
  -3   0  11        1.30        1.73      0.70 o
  -2   0  11       28.18       25.87      1.65 o
  -1   0  11        2.17        0.85      0.62 o
   0   0  11        1.76        2.40      0.79 o
   1   0  11        0.04        0.68      0.75 o
   2   0  11       12.85       14.23      2.55 o
   3   0  11        0.63        0.19      0.81 o
   4   0  11        1.69        2.43      1.32 o
   5   0  11        1.71        2.25      1.35 o
   6   0  11        3.10        3.60      1.63 o
  -9   1  11        0.67       -0.57      0.73 o
  -8   1  11        0.74        0.16      0.55 o
  -7   1  11        1.33        0.37      0.63 o
  -6   1  11        3.16        3.79      0.66 o
  -5   1  11        5.23        4.98      0.81 o
  -4   1  11        0.82        1.32      0.48 o
  -3   1  11       29.67       25.49      1.18 o
  -2   1  11       27.11       24.29      1.16 o
  -1   1  11        6.38        5.94      0.65 o
   0   1  11       18.25       20.86      1.31 o
   1   1  11       33.63       32.09      1.73 o
   2   1  11        5.99        6.74      0.87 o
   3   1  11       20.03       20.19      3.01 o
   4   1  11        5.88        4.63      1.06 o
   5   1  11        0.12        0.56      0.87 o
   6   1  11        1.08        0.26      0.95 o
  -9   2  11        0.85       -0.40      0.87 o
  -8   2  11        0.22        0.01      0.59 o
  -7   2  11        0.51        0.66      0.54 o
  -6   2  11        3.21        2.95      0.65 o
  -5   2  11        8.02        9.79      0.81 o
  -4   2  11       13.83       12.53      0.87 o
  -3   2  11        3.99        4.27      0.59 o
  -2   2  11       41.95       39.15      1.67 o
  -1   2  11       35.41       33.21      2.16 o
   0   2  11       90.59       88.36      8.04 o
   1   2  11        7.89        7.21      1.11 o
   2   2  11       11.13        8.84      0.95 o
   3   2  11        6.57        7.11      0.90 o
   4   2  11        2.54        2.88      0.78 o
   5   2  11        0.35       -0.85      0.85 o
   6   2  11        8.06        8.85      1.97 o
  -8   3  11        4.56        4.87      0.80 o
  -7   3  11        3.64        4.67      0.74 o
  -6   3  11        4.47        3.83      0.76 o
  -5   3  11        1.85        1.12      0.53 o
  -4   3  11        0.02        0.14      0.44 o
  -3   3  11       42.79       38.30      2.02 o
  -2   3  11        8.76        8.28      0.74 o
  -1   3  11       11.33       10.15      0.78 o
   0   3  11       11.00       10.84      0.88 o
   1   3  11        7.13        7.43      0.84 o
   2   3  11       45.90       49.04      2.17 o
   3   3  11        5.36        4.10      0.80 o
   4   3  11        0.87        1.43      0.71 o
   5   3  11       13.87       14.37      1.91 o
   6   3  11        0.66        1.02      0.99 o
  -8   4  11        1.27        1.18      1.27 o
  -7   4  11        8.30        7.15      0.84 o
  -6   4  11        2.78        2.23      0.57 o
  -5   4  11       10.87       10.71      0.82 o
  -4   4  11        7.39        5.90      0.62 o
  -3   4  11        5.54        4.36      0.56 o
  -2   4  11       12.39       12.97      1.05 o
  -1   4  11        0.76       -0.12      0.42 o
   0   4  11        4.06        4.31      0.60 o
   1   4  11       47.71       48.00      2.05 o
   2   4  11        1.13        0.79      0.62 o
   3   4  11       37.75       39.00      3.09 o
   4   4  11        3.87        3.72      0.81 o
   5   4  11        8.63       10.10      1.15 o
   6   4  11        9.47       15.52      2.31 o
   7   4  11        2.42        2.26      1.79 o
  -8   5  11        3.74        5.61      0.96 o
  -7   5  11        5.63        5.02      0.81 o
  -6   5  11        6.10        7.28      0.73 o
  -5   5  11        1.01        0.72      0.49 o
  -4   5  11        0.16        0.17      0.43 o
  -3   5  11        5.69        6.29      0.62 o
  -2   5  11       17.86       17.38      1.24 o
  -1   5  11       10.85       10.70      0.79 o
   0   5  11        9.80       11.46      0.81 o
   1   5  11       13.85       13.06      1.04 o
   2   5  11        7.48        8.71      0.91 o
   3   5  11        3.98        4.56      0.79 o
   4   5  11        3.13        2.71      0.74 o
   5   5  11        4.29        4.67      1.17 o
   6   5  11        3.72        6.74      1.74 o
   7   5  11        0.95        1.50      1.56 o
  -8   6  11        0.39        0.87      0.76 o
  -7   6  11        2.18        1.40      0.67 o
  -6   6  11        6.21        8.27      0.86 o
  -5   6  11        2.60        3.69      0.68 o
  -4   6  11        1.24        1.08      0.47 o
  -3   6  11        0.58        0.51      0.45 o
  -2   6  11        0.10        0.26      0.42 o
  -1   6  11        7.74        8.43      0.73 o
   0   6  11       16.31       16.79      1.16 o
   1   6  11        5.88        6.90      1.03 o
   2   6  11        3.59        3.88      0.71 o
   3   6  11        4.71        5.35      0.78 o
   4   6  11        8.29        9.75      1.88 o
   5   6  11        2.87        3.13      1.01 o
   6   6  11        5.70        6.59      1.65 o
   7   6  11        1.81        2.44      1.58 o
  -9   7  11        0.66        0.94      1.53 o
  -8   7  11        0.11        0.36      1.35 o
  -7   7  11        0.27        0.14      0.77 o
  -6   7  11        2.58        2.02      0.82 o
  -5   7  11        2.34        1.48      0.70 o
  -4   7  11        2.63        2.79      0.56 o
  -3   7  11        7.53        6.56      0.65 o
  -2   7  11        0.31        0.34      0.52 o
  -1   7  11        5.52        6.05      0.73 o
   0   7  11       20.42       23.55      1.40 o
   1   7  11        2.61        2.09      1.04 o
   2   7  11        4.51        4.21      0.92 o
   3   7  11        4.18        3.08      0.87 o
   4   7  11        0.28        0.36      0.77 o
   5   7  11        2.57        2.40      1.19 o
   6   7  11        2.15        2.73      1.31 o
  -8   8  11        0.49        0.60      1.54 o
  -7   8  11        0.06        0.38      1.11 o
  -6   8  11        1.43        0.75      0.77 o
  -5   8  11        2.47        2.61      0.81 o
  -4   8  11        6.13        7.08      0.95 o
  -3   8  11        1.30        1.47      0.66 o
  -2   8  11        1.10        0.79      0.56 o
  -1   8  11        0.94        0.82      0.55 o
   0   8  11        1.41        1.67      0.63 o
   1   8  11       21.88       23.47      1.71 o
   2   8  11        0.08        0.06      0.75 o
   3   8  11       10.65       11.73      1.25 o
   4   8  11        3.95        2.74      1.02 o
   5   8  11        0.45        1.92      1.07 o
   6   8  11        4.88        8.79      1.53 o
  -8   9  11        0.02        0.43      1.34 o
  -7   9  11        0.93        1.60      1.18 o
  -6   9  11        0.20       -0.81      0.81 o
  -5   9  11        8.81       10.99      1.16 o
  -4   9  11        0.62        0.99      0.74 o
  -3   9  11        3.09        3.80      0.80 o
  -2   9  11        2.16        2.55      0.92 o
  -1   9  11        0.66       -0.26      0.58 o
   0   9  11        7.45        5.76      1.33 o
   1   9  11        2.98        1.99      0.82 o
   2   9  11        0.92        1.56      0.76 o
   3   9  11        0.90        1.82      0.88 o
   4   9  11        0.75        0.41      0.87 o
   5   9  11        1.54        3.21      1.07 o
  -7  10  11        0.20       -1.00      1.68 o
  -6  10  11        3.11        2.27      1.27 o
  -5  10  11        1.16        1.92      0.85 o
  -4  10  11        7.00        7.34      1.02 o
  -3  10  11        0.40        1.35      0.74 o
  -2  10  11        4.37        5.59      1.04 o
  -1  10  11        0.77        1.57      0.82 o
   0  10  11        0.56        0.32      0.94 o
   1  10  11        6.61        7.28      1.24 o
   2  10  11        2.56        2.65      1.70 o
   3  10  11        1.44        1.76      0.65 o
   4  10  11        1.45        2.59      1.16 o
  -6  11  11        0.71       -0.05      1.20 o
  -5  11  11        4.63        6.75      0.99 o
  -4  11  11        1.36        0.85      0.95 o
  -3  11  11        6.70        9.17      1.29 o
  -2  11  11        0.09        0.85      0.84 o
  -1  11  11        0.34        2.31      0.90 o
   0  11  11        3.86        5.38      1.01 o
   1  11  11        0.72        1.58      0.86 o
   2  11  11        0.39        0.42      0.61 o
   3  11  11        0.79        1.41      1.10 o
   4  11  11        1.67        2.82      0.83 o
  -5  12  11        1.32        0.03      0.90 o
  -4  12  11        4.20        4.38      1.12 o
  -3  12  11        0.76       -0.64      0.86 o
  -2  12  11        3.87        5.88      2.15 o
  -1  12  11        1.09        1.38      0.81 o
   0  12  11        2.78        2.27      1.07 o
   1  12  11        0.09        0.00      0.66 o
   2  12  11        2.71        4.15      0.76 o
  -3  13  11        2.11        2.26      1.77 o
  -2  13  11        0.11        0.03      0.90 o
  -1  13  11        0.13        0.42      0.85 o
   0  13  11        0.50        1.47      0.97 o
   1  13  11        0.40        0.91      1.09 o
  -8   0  12        0.33       -0.05      0.85 o
  -7   0  12        0.41        2.54      1.18 o
  -6   0  12        0.17       -0.69      0.69 o
  -5   0  12       12.76       12.29      2.14 o
  -4   0  12        1.16        0.59      0.70 o
  -3   0  12        5.13        5.66      0.97 o
  -2   0  12       13.22       15.49      2.92 o
  -1   0  12        0.03       -0.03      0.87 o
   0   0  12       29.57       29.47      2.79 o
   1   0  12        0.12       -0.42      1.00 o
   2   0  12        0.13       -0.13      1.07 o
   3   0  12        0.20       -0.26      1.01 o
   4   0  12        0.43        1.67      1.37 o
   5   0  12        1.07       -0.12      1.34 o
  -9   1  12        0.81        1.11      1.63 o
  -8   1  12        3.14        3.14      0.74 o
  -7   1  12        5.18        5.95      0.81 o
  -6   1  12       13.73       14.20      1.02 o
  -5   1  12        7.92        9.45      0.88 o
  -4   1  12        7.84        7.02      0.74 o
  -3   1  12        3.98        2.99      0.57 o
  -2   1  12        1.25        1.81      0.51 o
  -1   1  12        2.88        3.83      0.71 o
   0   1  12       13.40       13.58      1.11 o
   1   1  12        3.21        3.70      0.76 o
   2   1  12       11.11       10.80      1.08 o
   3   1  12        6.33        5.87      0.93 o
   4   1  12        5.39        4.87      1.30 o
   5   1  12        2.53        2.66      1.12 o
  -9   2  12        0.00        0.12      1.33 o
  -8   2  12        1.14        1.07      0.68 o
  -7   2  12        1.94        1.42      0.65 o
  -6   2  12        0.89        0.27      0.55 o
  -5   2  12       11.41       11.51      0.92 o
  -4   2  12       27.63       27.81      1.83 o
  -3   2  12        8.92        9.18      0.79 o
  -2   2  12        2.46        2.55      0.68 o
  -1   2  12       40.44       40.90      3.29 o
   0   2  12       22.07       22.10      2.74 o
   1   2  12       17.23       18.47      1.28 o
   2   2  12        1.09        0.98      0.69 o
   3   2  12        8.41        9.20      1.24 o
   4   2  12        2.86        2.94      0.86 o
   5   2  12        0.27        1.02      1.36 o
  -8   3  12        0.11       -0.38      0.63 o
  -7   3  12        6.90        7.14      1.30 o
  -6   3  12        0.87       -0.42      0.50 o
  -5   3  12       21.74       21.77      2.11 o
  -4   3  12        6.76        6.70      0.75 o
  -3   3  12        9.33        8.22      0.85 o
  -2   3  12       33.20       31.80      1.39 o
  -1   3  12        5.86        6.38      0.71 o
   0   3  12        9.71       10.78      1.02 o
   1   3  12       22.94       24.90      1.49 o
   2   3  12        8.39        8.37      1.01 o
   3   3  12        4.34        4.75      0.87 o
   4   3  12        2.55        1.41      1.35 o
   5   3  12        0.25        0.34      0.75 o
   6   3  12        1.22        3.72      2.24 o
   7   3  12        0.24       -0.27      1.57 o
  -8   4  12        2.46        1.77      0.99 o
  -7   4  12        0.38       -0.34      0.60 o
  -6   4  12        1.03        1.16      0.62 o
  -5   4  12        1.58        1.10      0.56 o
  -4   4  12        9.28        9.52      0.84 o
  -3   4  12        3.03        3.48      0.62 o
  -2   4  12        6.20        6.87      0.73 o
  -1   4  12        0.27        0.16      0.47 o
   0   4  12       20.01       23.00      1.20 o
   1   4  12        3.72        3.74      0.78 o
   2   4  12        7.29        7.16      0.94 o
   3   4  12        4.01        5.35      0.89 o
   4   4  12        1.37        1.39      0.81 o
   5   4  12        1.09        0.42      0.96 o
   6   4  12        0.58        0.97      1.47 o
  -7   5  12        6.46        4.59      0.95 o
  -6   5  12        7.87        6.97      0.84 o
  -5   5  12       12.80       13.59      1.37 o
  -4   5  12        3.97        4.44      0.80 o
  -3   5  12        2.55        3.68      0.63 o
  -2   5  12       13.53       15.70      1.00 o
  -1   5  12        6.84        6.82      0.72 o
   0   5  12        0.90        1.37      0.53 o
   1   5  12        5.22        5.71      0.84 o
   2   5  12        3.14        3.63      0.77 o
   3   5  12        1.95        1.44      0.73 o
   4   5  12        1.58        1.12      0.74 o
   5   5  12        0.23        1.17      1.25 o
   6   5  12        0.05        2.16      1.55 o
  -7   6  12        2.05        3.38      1.01 o
  -6   6  12        2.61        3.92      1.27 o
  -5   6  12        0.34        0.07      0.55 o
  -4   6  12        4.29        2.61      0.74 o
  -3   6  12        2.98        3.34      0.64 o
  -2   6  12        1.99        2.37      0.61 o
  -1   6  12        1.45        1.14      0.87 o
   0   6  12        1.43        1.62      0.67 o
   1   6  12        1.46        1.45      0.66 o
   2   6  12        6.08        4.92      0.84 o
   3   6  12        7.69        8.70      2.61 o
   4   6  12        0.26        0.10      0.85 o
   5   6  12        1.47        2.08      1.35 o
   6   6  12        0.98        1.41      1.35 o
  -8   7  12        0.18        1.16      1.52 o
  -7   7  12        0.36        0.37      0.98 o
  -6   7  12        1.35        1.43      0.79 o
  -5   7  12        0.42        0.11      0.69 o
  -4   7  12        3.70        4.07      0.65 o
  -3   7  12        1.84        1.44      0.63 o
  -2   7  12        9.44       10.00      1.16 o
  -1   7  12       19.79       19.29      3.40 o
   0   7  12        0.98        1.04      0.66 o
   1   7  12        1.84        0.83      0.64 o
   2   7  12        1.82        2.09      0.82 o
   3   7  12        0.33       -0.14      0.76 o
   4   7  12        0.05        0.04      0.92 o
   5   7  12        0.43        1.30      1.18 o
  -8   8  12        0.06       -1.38      1.38 o
  -7   8  12        0.95        2.06      1.53 o
  -6   8  12        0.67        0.94      1.42 o
  -5   8  12        1.43        1.50      1.02 o
  -4   8  12        2.75        2.94      0.86 o
  -3   8  12        4.77        5.35      0.93 o
  -2   8  12        5.69        6.31      0.93 o
  -1   8  12        2.59        3.72      0.83 o
   0   8  12        1.66        1.99      0.71 o
   1   8  12        0.83        1.56      0.80 o
   2   8  12        4.52        4.36      2.72 o
   3   8  12        2.50        1.42      0.82 o
   4   8  12        0.85        1.00      1.01 o
   5   8  12        1.66        3.36      1.28 o
  -7   9  12        0.13        1.26      1.24 o
  -6   9  12        4.44        5.12      1.41 o
  -5   9  12        0.11        0.54      1.08 o
  -4   9  12        0.93        1.37      0.81 o
  -3   9  12        3.12        2.23      0.79 o
  -2   9  12        3.95        5.00      0.87 o
  -1   9  12        4.02        5.42      1.31 o
   0   9  12        0.51       -0.49      0.72 o
   1   9  12        3.15        1.46      0.83 o
   2   9  12        0.74        0.97      0.77 o
   3   9  12        1.63        1.36      0.93 o
   4   9  12        1.39        0.69      0.97 o
  -6  10  12        0.10        0.21      1.17 o
  -5  10  12        1.62        1.44      1.01 o
  -4  10  12        0.58        0.00      0.79 o
  -3  10  12        1.03        1.08      1.11 o
  -2  10  12        4.40        6.01      1.09 o
  -1  10  12        1.64        2.47      1.07 o
   0  10  12        2.40        0.92      0.99 o
   1  10  12        0.37        0.35      0.88 o
   2  10  12        0.74        0.08      0.88 o
   3  10  12        1.10       -0.07      0.88 o
  -5  11  12        0.67        0.58      0.93 o
  -4  11  12        1.55        1.82      1.52 o
  -3  11  12        1.50        3.29      1.48 o
  -2  11  12        0.19        0.64      0.86 o
  -1  11  12        0.61        1.31      1.08 o
   0  11  12        4.65        9.28      1.44 o
   1  11  12        0.62        0.62      0.93 o
   2  11  12        0.59        0.71      0.87 o
  -4  12  12        0.24       -0.65      0.90 o
  -3  12  12        1.30        1.16      0.96 o
  -2  12  12        0.21        0.36      0.88 o
  -1  12  12        2.34        3.33      1.26 o
   0  12  12        1.17        1.68      1.16 o
   1  12  12        0.60        0.83      0.93 o
  -8   0  13        0.66       -0.55      1.33 o
  -7   0  13        0.37       -0.75      0.75 o
  -6   0  13        5.50        5.12      1.15 o
  -5   0  13        1.43        1.33      0.85 o
  -4   0  13        0.56        0.73      0.77 o
  -3   0  13        0.63        0.00      1.12 o
  -2   0  13        0.87        1.42      0.79 o
  -1   0  13        0.01       -0.60      1.02 o
   0   0  13        0.16        0.03      1.03 o
   1   0  13        8.66        9.21      1.80 o
   2   0  13        0.13        0.00      1.24 o
   3   0  13        0.29       -1.18      1.18 o
   4   0  13        5.59        5.43      1.79 o
  -8   1  13        0.09       -0.95      1.27 o
  -7   1  13        0.43       -0.58      0.58 o
  -6   1  13        0.97        0.90      0.60 o
  -5   1  13        4.57        6.09      0.80 o
  -4   1  13        3.72        3.67      0.67 o
  -3   1  13        0.26        0.35      0.51 o
  -2   1  13        5.82        5.75      0.85 o
  -1   1  13        2.78        2.09      0.93 o
   0   1  13        2.04        3.39      1.03 o
   1   1  13        5.64        7.13      1.41 o
   2   1  13        4.12        3.29      1.06 o
   3   1  13        3.74        4.08      1.96 o
   4   1  13        3.03        2.90      1.11 o
  -8   2  13        0.72        1.80      1.64 o
  -7   2  13        0.58        0.42      0.62 o
  -6   2  13        1.67        0.55      0.66 o
  -5   2  13        4.43        4.48      0.72 o
  -4   2  13        0.85        1.49      0.58 o
  -3   2  13       10.05        8.25      0.83 o
  -2   2  13        3.46        3.79      0.78 o
  -1   2  13       15.88       14.87      1.18 o
   0   2  13        2.60        0.70      0.89 o
   1   2  13       16.22       18.50      1.35 o
   2   2  13        0.69        1.33      0.76 o
   3   2  13        4.88        3.89      1.14 o
   4   2  13        1.24        1.85      1.26 o
  -8   3  13        1.23        1.06      1.61 o
  -7   3  13        0.54        0.51      0.67 o
  -6   3  13        1.51        1.38      0.87 o
  -5   3  13       14.02       14.42      1.75 o
  -4   3  13        3.33        3.61      0.69 o
  -3   3  13        0.21       -0.01      0.58 o
  -2   3  13        0.43       -0.03      0.60 o
  -1   3  13        0.74        0.72      0.53 o
   0   3  13       10.68       10.69      1.68 o
   1   3  13        2.31        1.20      0.77 o
   2   3  13        1.28        0.21      0.68 o
   3   3  13        2.14        2.05      0.83 o
   4   3  13        0.34       -0.64      0.70 o
   5   3  13        0.99        1.86      1.15 o
  -7   4  13        7.39        7.91      1.11 o
  -6   4  13       15.28       15.68      1.14 o
  -5   4  13        3.23        3.33      0.74 o
  -4   4  13       13.08       11.22      1.18 o
  -3   4  13        2.79        2.35      0.76 o
  -2   4  13        8.74        9.51      0.88 o
  -1   4  13        5.41        5.95      0.76 o
   0   4  13        8.62        9.04      1.02 o
   1   4  13        1.62        0.31      0.70 o
   2   4  13       12.39       11.45      1.13 o
   3   4  13        0.23       -0.24      0.69 o
   4   4  13        1.73        2.16      1.00 o
   5   4  13        1.55        4.82      1.68 o
   6   4  13        0.36        0.80      1.68 o
  -7   5  13        0.61        0.14      1.38 o
  -6   5  13        0.03        0.11      0.62 o
  -5   5  13       15.46       17.52      1.46 o
  -4   5  13        6.61        6.47      0.97 o
  -3   5  13        2.47        3.79      0.85 o
  -2   5  13        2.65        4.29      0.72 o
  -1   5  13        0.11        0.12      0.52 o
   0   5  13        2.59        2.51      1.02 o
   1   5  13        0.51        0.54      0.67 o
   2   5  13        0.35       -0.85      0.85 o
   3   5  13        0.64        0.53      0.77 o
   4   5  13        0.36        0.25      1.19 o
   5   5  13        0.15        0.45      1.31 o
  -7   6  13        1.20        2.63      1.57 o
  -6   6  13        6.82        7.42      1.32 o
  -5   6  13        1.85        2.61      0.87 o
  -4   6  13        1.84        2.68      0.82 o
  -3   6  13        0.48        0.29      0.60 o
  -2   6  13       11.15       13.02      1.18 o
  -1   6  13        1.17        1.79      0.75 o
   0   6  13       11.03       11.43      1.08 o
   1   6  13        8.60        8.14      1.02 o
   2   6  13        1.27        1.34      0.74 o
   3   6  13        5.29        5.73      1.65 o
   4   6  13        1.03        0.09      1.16 o
   5   6  13        0.82       -0.88      1.19 o
  -6   7  13        0.84        2.08      1.45 o
  -5   7  13        9.05        8.22      2.08 o
  -4   7  13        1.48        0.88      1.39 o
  -3   7  13        5.30        4.48      0.93 o
  -2   7  13        3.83        3.77      0.90 o
  -1   7  13        1.18        1.01      0.73 o
   0   7  13        6.00        5.17      0.89 o
   1   7  13        0.38        0.31      0.78 o
   2   7  13        0.46        1.36      0.88 o
   3   7  13        0.37        1.17      1.07 o
   4   7  13        1.04        0.07      1.09 o
   5   7  13        0.48       -0.01      1.19 o
  -4   8  13        1.55        1.65      1.59 o
  -3   8  13        0.44        0.46      0.84 o
  -2   8  13        0.82        0.63      0.99 o
  -1   8  13        2.02        2.60      0.81 o
   0   8  13        1.68        2.62      0.94 o
   1   8  13        4.32        3.83      0.98 o
   2   8  13        3.24        2.85      1.51 o
   3   8  13        0.40       -0.54      0.86 o
   4   8  13        0.50        0.33      1.05 o
  -6   9  13        0.02       -0.45      1.35 o
  -5   9  13        1.59        3.44      1.70 o
  -4   9  13        2.55        2.89      2.79 o
  -3   9  13        0.39        1.28      0.89 o
  -2   9  13        0.05        0.88      1.04 o
  -1   9  13        2.14        3.62      1.23 o
   0   9  13        0.37       -0.47      0.77 o
   1   9  13        1.60        1.50      0.87 o
   2   9  13        1.70        0.74      0.99 o
   3   9  13        2.34        2.87      1.13 o
  -5  10  13        0.44       -0.43      1.46 o
  -4  10  13        0.02       -0.33      0.92 o
  -3  10  13        2.00        3.35      1.40 o
  -2  10  13        1.99        5.20      1.40 o
  -1  10  13        0.22        1.43      1.11 o
   0  10  13        1.43        0.65      1.05 o
   1  10  13        2.19        2.15      1.10 o
   2  10  13        0.81        0.67      0.99 o
  -4  11  13        0.13        0.69      0.98 o
  -3  11  13        0.20        1.04      1.27 o
  -2  11  13        0.20        0.45      1.10 o
  -1  11  13        0.84        0.40      1.14 o
   0  11  13        3.15        5.97      1.36 o
   1  11  13        1.00        0.98      0.97 o
  -7   0  14        0.32       -0.68      1.17 o
  -6   0  14        0.01        0.55      0.93 o
  -5   0  14        0.35        0.97      0.85 o
  -4   0  14        0.91        1.35      0.90 o
  -3   0  14        0.67        0.24      0.79 o
  -2   0  14        0.02        0.36      1.16 o
  -1   0  14       22.96       16.36      2.33 o
   0   0  14        3.58        3.82      1.61 o
   1   0  14       39.57       41.86      3.76 o
   2   0  14        0.22       -1.08      1.18 o
   3   0  14        0.13        0.58      1.55 o
  -7   1  14        0.25        2.17      1.60 o
  -6   1  14        1.30        1.38      0.68 o
  -5   1  14        3.30        3.75      0.75 o
  -4   1  14        0.69        0.33      0.56 o
  -3   1  14        1.08        1.37      0.63 o
  -2   1  14        4.49        4.21      0.88 o
  -1   1  14        0.49        1.48      0.95 o
   0   1  14       13.23       14.38      1.60 o
   1   1  14        3.47        3.18      1.16 o
   2   1  14        8.91        8.89      1.41 o
   3   1  14        3.83        2.68      1.61 o
  -7   2  14        0.22        1.09      1.45 o
  -6   2  14        1.43        0.10      0.62 o
  -5   2  14        9.65       11.25      1.01 o
  -4   2  14        8.89       11.37      0.99 o
  -3   2  14        4.27        4.36      0.90 o
  -2   2  14       10.44        9.39      1.61 o
  -1   2  14        1.76        3.82      1.72 o
   0   2  14       25.94       24.40      2.01 o
   1   2  14       21.60       19.48      1.88 o
   2   2  14        3.05        0.84      0.99 o
   3   2  14        1.55        0.38      1.02 o
  -7   3  14        2.50        1.53      1.56 o
  -6   3  14        1.99        2.05      0.84 o
  -5   3  14        6.39        6.71      0.89 o
  -4   3  14        2.14        0.28      0.72 o
  -3   3  14        3.91        2.48      0.80 o
  -2   3  14        3.29        2.45      0.78 o
  -1   3  14       18.12       18.27      1.74 o
   0   3  14        2.84        2.86      1.03 o
   1   3  14        7.33        8.39      1.40 o
   2   3  14        1.60        2.07      1.09 o
   3   3  14        1.90        0.83      1.42 o
  -7   4  14        1.78        1.97      1.60 o
  -6   4  14        2.15        2.16      1.03 o
  -5   4  14       10.65       10.98      1.24 o
  -4   4  14       25.97       28.02      2.67 o
  -3   4  14        2.31        3.57      0.87 o
  -2   4  14        2.88        2.92      0.83 o
  -1   4  14        0.83        1.52      0.81 o
   0   4  14        5.27        5.19      1.14 o
   1   4  14        2.28        2.64      0.94 o
   2   4  14        0.86        0.69      0.79 o
   3   4  14        0.35        0.01      0.88 o
   4   4  14        0.16       -0.56      1.35 o
   5   4  14        0.63        0.79      1.62 o
  -6   5  14        5.90        7.47      2.71 o
  -5   5  14        5.63        6.44      1.05 o
  -4   5  14        2.62        3.17      0.89 o
  -3   5  14        1.21        0.62      0.76 o
  -2   5  14        0.48        0.80      0.70 o
  -1   5  14        2.65        3.58      0.85 o
   0   5  14        1.36        0.59      0.70 o
   1   5  14        0.02       -0.68      0.68 o
   2   5  14        1.07        0.81      0.78 o
   3   5  14        0.14        0.14      1.42 o
   4   5  14        0.18       -0.53      1.31 o
  -6   6  14        0.13       -0.59      1.29 o
  -5   6  14        9.88       10.55      2.28 o
  -4   6  14        8.48        7.85      2.04 o
  -3   6  14        0.16       -0.16      0.93 o
  -2   6  14        0.74        0.71      0.72 o
  -1   6  14        0.29        0.32      0.68 o
   0   6  14        1.35        1.11      0.76 o
   1   6  14        1.54        1.58      0.80 o
   2   6  14        1.15        2.22      1.26 o
   3   6  14        0.29        0.62      1.19 o
   4   6  14        0.89        1.98      1.38 o
  -4   7  14        0.80        0.96      1.64 o
  -3   7  14        2.81        1.70      1.22 o
  -2   7  14        5.80        6.23      1.03 o
  -1   7  14        2.21        2.68      0.96 o
   0   7  14        0.17       -0.16      0.67 o
   1   7  14        1.25        1.38      1.12 o
   2   7  14        1.45        0.76      1.10 o
   3   7  14        1.04        0.11      1.08 o
  -3   8  14        0.65        0.89      1.12 o
  -2   8  14        1.04        1.34      0.95 o
  -1   8  14        0.90        0.83      0.88 o
   0   8  14        2.97        3.00      1.05 o
   1   8  14        2.05        5.01      1.35 o
   2   8  14        0.74        0.86      1.07 o
   3   8  14        0.92        0.19      1.13 o
  -3   9  14        0.47        1.82      1.29 o
  -2   9  14        0.15        0.20      1.14 o
  -1   9  14        0.59        0.16      1.06 o
   0   9  14        0.85       -0.10      1.06 o
   1   9  14        2.95        3.96      1.31 o
   2   9  14        2.45        1.10      1.19 o
  -4  10  14        0.61        2.76      1.50 o
  -3  10  14        0.25       -0.49      1.16 o
  -2  10  14        1.43        3.13      1.31 o
  -1  10  14        2.09        1.87      1.31 o
   0  10  14        0.31        0.72      1.22 o
  -5   0  15        3.11        3.87      1.22 o
  -4   0  15        3.69        4.54      1.44 o
  -3   0  15        0.20        1.03      1.59 o
  -2   0  15       19.55       20.62      2.77 o
  -1   0  15        4.09        4.05      1.62 o
   0   0  15       13.46       13.33      2.32 o
   1   0  15        0.29        0.65      1.53 o
  -5   1  15        3.32        2.43      0.76 o
  -4   1  15        0.19        0.61      0.67 o
  -3   1  15        6.02        5.84      1.03 o
  -2   1  15        6.80        7.45      2.48 o
  -1   1  15        2.90        1.99      1.08 o
   0   1  15        0.17       -0.72      0.92 o
   1   1  15       13.75       14.26      1.71 o
  -5   2  15        0.01       -0.13      0.62 o
  -4   2  15        2.66        3.56      0.87 o
  -3   2  15        7.88        8.04      1.13 o
  -2   2  15        5.70        7.85      1.46 o
  -1   2  15        4.73        3.25      1.21 o
   0   2  15        4.13        3.12      1.29 o
   1   2  15        5.74        4.21      1.27 o
  -5   3  15        3.58        3.80      1.17 o
  -4   3  15        5.24        6.49      1.11 o
  -3   3  15        1.83        1.24      0.83 o
  -2   3  15        0.87        0.45      1.02 o
  -1   3  15        1.81        1.85      1.02 o
   0   3  15        6.19        4.65      1.27 o
   1   3  15        2.74        0.65      1.06 o
  -5   4  15        0.50       -0.10      0.92 o
  -4   4  15        4.43        4.68      1.15 o
  -3   4  15        5.03        7.55      1.12 o
  -2   4  15        0.89        0.58      0.76 o
  -1   4  15        2.20        1.92      1.06 o
   0   4  15        1.13        1.81      1.13 o
   1   4  15        2.91        2.12      1.65 o
  -5   5  15        1.19        2.89      1.16 o
  -4   5  15        5.17        7.36      1.37 o
  -3   5  15        1.67        2.53      1.18 o
  -2   5  15        2.16        2.29      1.13 o
  -1   5  15        0.08        0.45      2.07 o
   0   5  15        0.63       -0.10      1.47 o
   1   5  15        1.45        1.33      0.99 o
   2   5  15        0.03        2.48      1.44 o
   3   5  15        0.37       -1.09      1.19 o
  -4   6  15        0.87        2.09      1.75 o
  -3   6  15        1.94        0.99      1.54 o
  -2   6  15        0.13        0.05      0.97 o
  -1   6  15        5.74        3.15      3.55 o
   0   6  15        0.47       -0.82      0.82 o
   1   6  15        1.51        1.11      0.96 o
   2   6  15        0.13        0.23      1.22 o
   3   6  15        0.93        3.78      1.58 o
  -3   7  15        0.13       -0.08      1.46 o
  -1   7  15        1.35        1.72      1.51 o
   0   7  15        3.88        6.78      1.56 o
   1   7  15        0.78        0.27      1.18 o
   2   7  15        0.01        0.89      1.26 o
  -2   8  15        0.53        1.01      1.25 o
  -1   8  15        1.34        2.48      1.32 o
   0   8  15        1.36        5.16      1.49 o
   1   8  15        0.23        0.53      1.17 o
  -2   9  15        0.18        0.66      1.24 o
  -1   9  15        1.14       -0.06      1.13 o
  -3   1  16        7.69       13.07      2.37 o
  -3   2  16        5.37       11.03      2.11 o
  -3   3  16        7.77        7.29      1.96 o
  -3   4  16        7.02        9.54      2.04 o
   0   7  16        0.14        0.96      1.34 o
 
